# Supplementary material for: Pasteurized waste milk vs. milk replacer at the same crude protein:metabolizable energy ratio with different energy sources (fat vs. lactose) to pre-weaning Holstein calves: Effects on growth performance, feeding behavior, and health
Source: PLoS One. 2025 Jan 16;20(1):e0317405. doi: 10.1371/journal.pone.0317405 (PMC11737732; doi:10.1371/journal.pone.0317405)
Supplement: S1 Data — (XLSX) [file pone.0317405.s001.xlsx]

## Sheet: Nutrient intake
Anim	Treat	Per	TR	SI	Starter CP intake, g	Starter EE intake, g	Starter NDF intake, g	Starter NFC intake, g	Starter ME intake, Mcal	SI_BW	DMI	CPI	EEI	MEI	average BW	DMIBW	ADGp	FE	ADG_me
1503	MR	10	3	12.4065	2.36964	0.397008	2.38205	6.55063	0.0373436	0.0302598	860.877	192.681	197.072	4.23727	41	2.0997	0.5	0.580803	0.118001
1503	MR	20	6	198.596	37.9318	6.35507	38.1304	104.859	0.597774	0.43173	1054.2	229.843	204.683	4.83299	46	2.29173	0.5	0.474295	0.103456
1503	MR	30	9	329.002	62.8394	10.5281	63.1684	173.713	0.990296	0.64828	1184.6	254.75	208.856	5.22552	50.75	2.33419	0.45	0.379874	0.0861159
1503	MR	40	12	633.191	120.939	20.2621	121.573	334.325	1.9059	1.1012	1488.79	312.851	218.59	6.14112	57.5	2.5892	0.9	0.604517	0.146553
1503	MR	50	15	994.358	189.922	31.8195	190.917	525.021	2.99302	1.52392	1849.96	381.833	230.148	7.22824	65.25	2.83518	0.65	0.351359	0.0899251
1503	MR	60	18	1582.06	302.173	50.6259	303.755	835.327	4.762	2.14516	2131.07	425.316	177.886	7.4796	73.75	2.88958	1.05	0.492711	0.140382
1503	MR	70	21	3083.25	588.9	98.6638	591.983	1627.95	9.28057	3.67053	3083.25	588.9	98.6638	9.28057	84	3.67053	1	0.324334	0.107752
1503	MR	80	24	4179.15	798.218	133.733	802.397	2206.59	12.5792	4.39911	4179.15	798.218	133.733	12.5792	95	4.39911	1.2	0.28714	0.0953952
1503	MR	90	27	4268.76	815.332	136.6	819.601	2253.9	12.849	3.97093	4268.76	815.332	136.6	12.849	107.5	3.97093	1.3	0.304538	0.101176
1503	MR	100	30	5258.98	1004.46	168.287	1009.72	2776.74	15.8295	4.34626	5258.98	1004.46	168.287	15.8295	121	4.34626	1.4	0.266211	0.0884423
1504	TM	10	2	6.2165	1.18735	0.198928	1.19357	3.28231	0.0187117	0.0145415	807.766	253.275	204.354	4.18677	42.75	1.88951	0.55	0.68089	0.131366
1504	TM	20	5	95.4078	18.2229	3.05305	18.3183	50.3753	0.287177	0.196717	908.11	273.818	210.048	4.51323	48.5	1.87239	0.6	0.660713	0.132943
1504	TM	30	8	359.647	68.6925	11.5087	69.0522	189.894	1.08254	0.653903	1196.05	331.74	224.54	5.43182	55	2.17463	0.7	0.585261	0.12887
1504	TM	40	11	420.441	80.3042	13.4541	80.7247	221.993	1.26553	0.692084	1256.84	343.352	226.485	5.61481	60.75	2.06887	0.45	0.358041	0.0801452
1504	TM	50	14	742.928	141.899	23.7737	142.642	392.266	2.23621	1.08457	1579.33	404.947	236.805	6.58549	68.5	2.30559	1.1	0.696499	0.167034
1504	TM	60	17	1536.75	293.52	49.1761	295.057	811.406	4.62563	1.94526	2073.44	462.309	185.871	7.41642	79	2.62461	1	0.482289	0.134836
1504	TM	70	20	3244.71	619.74	103.831	622.985	1713.21	9.76659	3.53647	3244.71	619.74	103.831	9.76659	91.75	3.53647	1.55	0.4777	0.158704
1504	TM	80	23	3361.19	641.987	107.558	645.348	1774.71	10.1172	3.18596	3361.19	641.987	107.558	10.1172	105.5	3.18596	1.2	0.357017	0.11861
1504	TM	90	26	3350.48	639.941	107.215	643.292	1769.05	10.0849	2.83339	3350.48	639.941	107.215	10.0849	118.25	2.83339	1.35	0.402928	0.133863
1504	TM	100	29	4618.07	882.052	147.778	886.67	2438.34	13.9004	3.44632	4618.07	882.052	147.778	13.9004	134	3.44632	1.8	0.389773	0.129493
1505	WM	10	1	7.352	1.40423	0.235264	1.41158	3.88186	0.0221295	0.0181531	621.152	144.849	152.335	3.11568	40.5	1.53371	0.7	1.12694	0.22467
1505	WM	20	4	32.2569	6.16107	1.03222	6.19332	17.0316	0.0970933	0.0672019	646.057	149.606	153.132	3.19065	48	1.34595	0.8	1.23828	0.250733
1505	WM	30	7	245.833	46.954	7.86664	47.1998	129.8	0.739956	0.427535	859.633	190.399	159.966	3.83351	57.5	1.49501	1.1	1.27962	0.286943
1505	WM	40	10	557.833	106.546	17.8507	107.104	294.536	1.67908	0.82337	1171.63	249.991	169.95	4.77263	67.75	1.72935	0.95	0.810834	0.199052
1505	WM	50	13	807.801	154.29	25.8496	155.098	426.519	2.43148	1.02905	1421.6	297.735	177.949	5.52503	78.5	1.81096	1.2	0.844119	0.217193
1505	WM	60	16	1094.53	209.055	35.0249	210.15	577.911	3.29453	1.19295	1488.38	301.099	132.622	5.27956	91.75	1.62222	1.45	0.974211	0.274644
1505	WM	70	19	1652.82	315.689	52.8903	317.342	872.69	4.97499	1.57412	1652.82	315.689	52.8903	4.97499	105	1.57412	1.2	0.726031	0.241206
1505	WM	80	22	2614.1	499.292	83.6511	501.906	1380.24	7.86843	2.18296	2614.1	499.292	83.6511	7.86843	119.75	2.18296	1.75	0.669448	0.222408
1505	WM	90	25	2940.34	561.605	94.0909	564.545	1552.5	8.85042	2.15805	2940.34	561.605	94.0909	8.85042	136.25	2.15805	1.55	0.52715	0.175133
1505	WM	100	28	3738.49	714.052	119.632	717.79	1973.92	11.2529	2.4355	3738.49	714.052	119.632	11.2529	153.5	2.4355	1.9	0.508226	0.168846
1506	MR	10	3	15.1635	2.89623	0.485232	2.91139	8.00633	0.0456421	0.0350601	756.684	169.219	172.37	3.71617	43.25	1.74956	0.55	0.726856	0.148002
1506	MR	20	6	232.966	44.4966	7.45493	44.7296	123.006	0.701229	0.498324	1088.57	236.408	205.783	4.93645	46.75	2.32848	0.15	0.137796	0.0303862
1506	MR	30	9	325.786	62.225	10.4251	62.5508	172.015	0.980614	0.635679	1181.39	254.136	208.753	5.21583	51.25	2.30514	0.75	0.634848	0.143793
1506	MR	40	12	539.913	103.123	17.2772	103.663	285.074	1.62514	0.907416	1395.51	295.034	215.605	5.86036	59.5	2.3454	0.9	0.644924	0.153574
1506	MR	50	15	521.533	99.6127	16.689	100.134	275.369	1.56981	0.753116	1377.13	291.524	215.017	5.80503	69.25	1.98864	1.05	0.762454	0.180878
1506	MR	60	18	930.028	177.635	29.7609	178.565	491.055	2.79938	1.15891	1479.04	300.778	157.021	5.51698	80.25	1.84304	1.15	0.777532	0.208447
1506	MR	70	21	2069.13	395.204	66.2121	397.273	1092.5	6.22808	2.25518	2069.13	395.204	66.2121	6.22808	91.75	2.25518	1.15	0.55579	0.184648
1506	MR	80	24	2995.48	572.137	95.8554	575.132	1581.61	9.0164	2.83932	2995.48	572.137	95.8554	9.0164	105.5	2.83932	1.6	0.534138	0.177454
1506	MR	90	27	3240.39	618.915	103.693	622.156	1710.93	9.75359	2.69471	3240.39	618.915	103.693	9.75359	120.25	2.69471	1.35	0.416616	0.138411
1506	MR	100	30	4432.34	846.576	141.835	851.009	2340.27	13.3413	3.32633	4432.34	846.576	141.835	13.3413	133.25	3.32633	1.25	0.282018	0.0936938
1508	TM	10	2	14.8551	2.83732	0.475363	2.85218	7.84349	0.0447139	0.0341497	851.255	265.885	213.506	4.39399	43.5	1.95691	0.6	0.704842	0.13655
1508	TM	20	5	99.2676	18.9601	3.17656	19.0594	52.4133	0.298795	0.19657	935.668	282.008	216.208	4.64808	50.5	1.85281	0.8	0.855004	0.172114
1508	TM	30	8	185.772	35.4825	5.9447	35.6682	98.0876	0.559174	0.321683	1022.17	298.53	218.976	4.90845	57.75	1.76999	0.65	0.635901	0.132425
1508	TM	40	11	256.399	48.9723	8.20478	49.2287	135.379	0.771762	0.388484	1092.8	312.02	221.236	5.12104	66	1.65576	1	0.915081	0.195273
1508	TM	50	14	478.256	91.3468	15.3042	91.8251	252.519	1.43955	0.617104	1314.66	354.395	228.335	5.78883	77.5	1.69633	1.3	0.988852	0.22457
1508	TM	60	17	1443.47	275.704	46.1912	277.147	762.155	4.34486	1.63105	1980.16	444.493	182.886	7.13565	88.5	2.23747	0.9	0.454508	0.126127
1508	TM	70	20	2844.95	543.385	91.0384	546.23	1502.13	8.56329	2.94813	2844.95	543.385	91.0384	8.56329	96.5	2.94813	0.7	0.24605	0.0817442
1508	TM	80	23	3845.6	734.51	123.059	738.356	2030.48	11.5753	3.62793	3845.6	734.51	123.059	11.5753	106	3.62793	1.2	0.312045	0.103669
1508	TM	90	26	3875.23	740.168	124.007	744.044	2046.12	11.6644	3.22264	3875.23	740.168	124.007	11.6644	120.25	3.22264	1.65	0.425782	0.141456
1508	TM	100	29	4280.34	817.545	136.971	821.826	2260.02	12.8838	3.14731	4280.34	817.545	136.971	12.8838	136	3.14731	1.5	0.350439	0.116425
1509	WM	10	1	3.3084	0.631904	0.105869	0.635213	1.74684	0.00995828	0.00802036	617.108	144.077	152.206	3.10351	41.25	1.49602	0.55	0.891253	0.177219
1509	WM	20	4	48.4313	9.25038	1.5498	9.29881	25.5717	0.145778	0.103045	662.231	152.695	153.649	3.23933	47	1.409	0.6	0.906028	0.185223
1509	WM	30	7	283.052	54.0629	9.05766	54.346	149.451	0.851987	0.510004	896.852	197.508	161.157	3.94554	55.5	1.61595	1.1	1.22651	0.278796
1509	WM	40	10	389.656	74.4243	12.469	74.814	205.738	1.17286	0.599471	1003.46	217.869	164.569	4.26642	65	1.54378	0.8	0.797245	0.187511
1509	WM	50	13	476.502	91.0118	15.248	91.4883	251.593	1.43427	0.657243	1090.3	234.457	167.348	4.52782	72.5	1.50386	0.7	0.642024	0.1546
1509	WM	60	16	1177.24	224.853	37.6716	226.03	621.582	3.54349	1.45788	1571.09	316.897	135.269	5.52852	80.75	1.94563	0.95	0.604674	0.171836
1509	WM	70	19	2359.53	450.671	75.505	453.03	1245.83	7.10219	2.53033	2359.53	450.671	75.505	7.10219	93.25	2.53033	1.55	0.65691	0.218242
1509	WM	80	22	3119.55	595.833	99.8255	598.953	1647.12	9.38983	2.971	3119.55	595.833	99.8255	9.38983	105	2.971	0.8	0.256448	0.0851985
1509	WM	90	25	3725.63	711.595	119.22	715.32	1967.13	11.2141	3.21868	3725.63	711.595	119.22	11.2141	115.75	3.21868	1.35	0.362355	0.120384
1509	WM	100	28	4404.77	841.31	140.953	845.715	2325.72	13.2583	3.38178	4404.77	841.31	140.953	13.2583	130.25	3.38178	1.55	0.351891	0.116907
1510	MR	10	3	3.0327	0.579246	0.0970464	0.582278	1.60127	0.00912843	0.00739683	811.575	181.935	187.517	4.01141	41	1.97945	0.2	0.246434	0.0498578
1510	MR	20	6	123.973	23.6789	3.96714	23.8028	65.4578	0.373159	0.277035	936.793	205.994	192.379	4.39662	44.75	2.09339	0.55	0.587109	0.125096
1510	MR	30	9	268.348	51.2545	8.58714	51.5228	141.688	0.807727	0.518547	1121.1	242.526	206.254	5.02883	51.75	2.16637	0.85	0.758187	0.169025
1510	MR	40	12	377.709	72.1424	12.0867	72.5201	199.43	1.1369	0.624312	1233.31	264.053	210.415	5.37212	60.5	2.03853	0.9	0.729744	0.167531
1510	MR	50	15	739.336	141.213	23.6587	141.952	390.369	2.2254	1.06763	1594.94	333.124	221.987	6.46062	69.25	2.30316	0.85	0.532937	0.131566
1510	MR	60	18	1514.31	289.233	48.4578	290.747	799.555	4.55807	1.89882	2029.25	404.735	167.822	7.10704	79.75	2.54452	1.25	0.61599	0.175882
1510	MR	70	21	2947.69	563.009	94.3262	565.957	1556.38	8.87255	3.21274	2947.69	563.009	94.3262	8.87255	91.75	3.21274	1.15	0.390136	0.129613
1510	MR	80	24	3473.82	663.5	111.162	666.973	1834.18	10.4562	3.35635	3473.82	663.5	111.162	10.4562	103.5	3.35635	1.2	0.345441	0.114764
1510	MR	90	27	3988	761.708	127.616	765.696	2105.66	12.0039	3.48297	3988	761.708	127.616	12.0039	114.5	3.48297	1	0.250752	0.0833064
1510	MR	100	30	4501.26	859.741	144.04	864.242	2376.67	13.5488	3.58666	4501.26	859.741	144.04	13.5488	125.5	3.58666	1.2	0.266592	0.0885687
1511	TM	10	2	13.3847	2.55648	0.42831	2.56986	7.06712	0.0402879	0.0345412	835.845	261.22	209.909	4.31708	38.75	2.15702	0.65	0.777656	0.150565
1511	TM	20	5	139.612	26.6658	4.46757	26.8054	73.715	0.420231	0.303504	976.012	289.714	217.499	4.76951	46	2.12176	0.8	0.819662	0.167732
1511	TM	30	8	298.809	57.0725	9.56189	57.3713	157.771	0.899415	0.5508	1135.21	320.12	222.593	5.2487	54.25	2.09255	0.85	0.748761	0.161945
1511	TM	40	11	201.26	38.4406	6.4403	38.6418	106.265	0.605791	0.314468	1037.66	301.488	219.471	4.95507	64	1.62134	1.1	1.06008	0.221995
1511	TM	50	14	416.223	79.4986	13.3191	79.9148	219.766	1.25283	0.55312	1252.62	342.546	226.35	5.60211	75.25	1.66462	1.15	0.918074	0.20528
1511	TM	60	17	1402.58	267.893	44.8825	269.295	740.562	4.22176	1.60754	1939.27	436.682	181.577	7.01255	87.25	2.22266	1.25	0.644573	0.178252
1511	TM	70	20	2866.09	547.422	91.7147	550.288	1513.29	8.62692	2.87327	2866.09	547.422	91.7147	8.62692	99.75	2.87327	1.25	0.436135	0.144895
1511	TM	80	23	3479.38	664.562	111.34	668.041	1837.11	10.4729	3.09278	3479.38	664.562	111.34	10.4729	112.5	3.09278	1.3	0.37363	0.124129
1511	TM	90	26	3152.43	602.115	100.878	605.267	1664.48	9.48882	2.5119	3152.43	602.115	100.878	9.48882	125.5	2.5119	1.3	0.41238	0.137003
1511	TM	100	29	3845.2	734.432	123.046	738.278	2030.26	11.574	2.75641	3845.2	734.432	123.046	11.574	139.5	2.75641	1.5	0.390097	0.1296
1513	WM	10	1	6.1573	1.17604	0.197034	1.1822	3.25105	0.0185335	0.0148369	594.382	138.644	145.959	2.98319	41.5	1.43225	0.4	0.672968	0.134085
1513	WM	20	4	102.744	19.6241	3.28781	19.7269	54.2489	0.30926	0.22215	704.268	160.2	152.345	3.34094	46.25	1.52274	0.55	0.780952	0.164624
1513	WM	30	7	282.133	53.8874	9.02826	54.1695	148.966	0.84922	0.532326	895.933	197.332	161.128	3.94277	53	1.69044	0.8	0.892924	0.202903
1513	WM	40	10	439.741	83.9906	14.0717	84.4304	232.184	1.32362	0.723854	1053.54	227.436	166.171	4.41717	60.75	1.73422	0.75	0.711885	0.169792
1513	WM	50	13	554.974	106	17.7592	106.555	293.026	1.67047	0.795661	1168.77	249.445	169.859	4.76402	69.75	1.67566	1.05	0.898377	0.220402
1513	WM	60	16	882.24	168.508	28.2317	169.39	465.823	2.65554	1.13471	1276.1	260.552	125.829	4.64057	77.75	1.64128	0.55	0.431002	0.11852
1513	WM	70	19	2079.24	397.134	66.5356	399.214	1097.84	6.2585	2.4901	2079.24	397.134	66.5356	6.2585	83.5	2.4901	0.6	0.288567	0.0958695
1513	WM	80	22	2831.9	540.893	90.6208	543.725	1495.24	8.52401	3.06981	2831.9	540.893	90.6208	8.52401	92.25	3.06981	1.15	0.406088	0.134913
1513	WM	90	25	3482.09	665.079	111.427	668.561	1838.54	10.4811	3.34816	3482.09	665.079	111.427	10.4811	104	3.34816	1.2	0.344621	0.114492
1513	WM	100	28	4298.62	821.037	137.556	825.336	2269.67	12.9389	3.62753	4298.62	821.037	137.556	12.9389	118.5	3.62753	1.7	0.395476	0.131387
1516	MR	10	3	7.352	1.40423	0.235264	1.41158	3.88186	0.0221295	0.0163378	784.522	175.723	180.383	3.86912	45	1.74338	0.7	0.892263	0.18092
1516	MR	20	6	108.258	20.6773	3.46426	20.7856	57.1603	0.325857	0.213317	921.078	202.993	191.876	4.34932	50.75	1.81493	0.45	0.488558	0.103465
1516	MR	30	9	178.746	34.1404	5.71986	34.3191	94.3776	0.538024	0.31777	1034.35	226.051	204.048	4.77324	56.25	1.83884	0.65	0.628417	0.136176
1516	MR	40	12	335.435	64.0681	10.7339	64.4035	177.11	1.00966	0.532437	1191.04	255.979	209.062	5.24488	63	1.89053	0.7	0.587724	0.133464
1516	MR	50	15	422.74	80.7433	13.5277	81.1661	223.207	1.27245	0.599631	1278.34	272.654	211.856	5.50767	70.5	1.81325	0.8	0.625812	0.145252
1516	MR	60	18	941.056	179.742	30.1138	180.683	496.878	2.83258	1.19499	1490.07	302.885	157.374	5.55018	78.75	1.89215	0.85	0.570445	0.153148
1516	MR	70	21	2346.21	448.126	75.0786	450.472	1238.8	7.06208	2.65108	2346.21	448.126	75.0786	7.06208	88.5	2.65108	1.1	0.468842	0.155761
1516	MR	80	24	2645.34	505.26	84.6509	507.906	1396.74	7.96248	2.68563	2645.34	505.26	84.6509	7.96248	98.5	2.68563	0.9	0.340221	0.11303
1516	MR	90	27	2931.61	559.938	93.8115	562.869	1547.89	8.82415	2.6834	2931.61	559.938	93.8115	8.82415	109.25	2.6834	1.25	0.426387	0.141657
1516	MR	100	30	3356.65	641.12	107.413	644.476	1772.31	10.1035	2.76837	3356.65	641.12	107.413	10.1035	121.25	2.76837	1.15	0.342604	0.113822
1518	TM	10	2	5.2975	1.01182	0.16952	1.01712	2.79708	0.0159455	0.0124647	841.697	264.06	213.201	4.36523	42.5	1.98046	0.5	0.594038	0.114542
1518	TM	20	5	49.8254	9.51665	1.59441	9.56648	26.3078	0.149974	0.107151	886.225	272.564	214.625	4.49925	46.5	1.90586	0.3	0.338514	0.0666777
1518	TM	30	8	168.77	32.2352	5.40066	32.4039	89.1108	0.507999	0.324559	1005.17	295.283	218.432	4.85728	52	1.93302	0.8	0.795885	0.164701
1518	TM	40	11	184.258	35.1933	5.89626	35.3775	97.2882	0.554617	0.308382	1020.66	298.241	218.927	4.9039	59.75	1.70821	0.75	0.73482	0.15294
1518	TM	50	14	231.045	44.1295	7.39342	44.3605	121.991	0.695444	0.342288	1067.44	307.177	220.425	5.04472	67.5	1.5814	0.8	0.749453	0.158582
1518	TM	60	17	874.614	167.051	27.9876	167.926	461.796	2.63259	1.15461	1411.3	335.84	164.683	5.42338	75.75	1.86311	0.85	0.60228	0.156729
1518	TM	70	20	2249.9	429.73	71.9967	431.98	1187.95	6.77219	2.60104	2249.9	429.73	71.9967	6.77219	86.5	2.60104	1.3	0.577804	0.191962
1518	TM	80	23	2995.99	572.234	95.8716	575.23	1581.88	9.01793	2.99599	2995.99	572.234	95.8716	9.01793	100	2.99599	1.4	0.467292	0.155246
1518	TM	90	26	3133.13	598.429	100.26	601.562	1654.3	9.43073	2.78501	3133.13	598.429	100.26	9.43073	112.5	2.78501	1.1	0.351086	0.11664
1518	TM	100	29	4188.44	799.993	134.03	804.181	2211.5	12.6072	3.37778	4188.44	799.993	134.03	12.6072	124	3.37778	1.2	0.286503	0.0951836
1519	WM	10	1	1.9299	0.368611	0.0617568	0.370541	1.01899	0.005809	0.00462251	588.109	137.359	145.317	2.96015	41.75	1.40864	0.45	0.765164	0.152019
1519	WM	20	4	19.2071	3.66856	0.614627	3.68776	10.1413	0.0578134	0.0398075	633.007	147.114	152.714	3.15137	48.25	1.31193	0.85	1.3428	0.269724
1519	WM	30	7	192.99	36.8611	6.17568	37.0541	101.899	0.5809	0.335635	745.41	165.962	143.065	3.3651	57.5	1.29637	1	1.34154	0.297168
1519	WM	40	10	394.251	75.3019	12.616	75.6962	208.165	1.1867	0.595096	1008.05	218.747	164.716	4.28025	66.25	1.52159	0.75	0.74401	0.175224
1519	WM	50	13	449.391	85.8337	14.3805	86.2831	237.278	1.35267	0.611416	1063.19	229.279	166.48	4.44622	73.5	1.44652	0.7	0.658395	0.157437
1519	WM	60	16	837.209	159.907	26.7907	160.744	442.046	2.52	1.04651	1231.06	251.951	124.388	4.50503	80	1.53883	0.6	0.487383	0.133185
1519	WM	70	19	1917.03	366.153	61.3451	368.071	1012.19	5.77027	2.16004	1917.03	366.153	61.3451	5.77027	88.75	2.16004	1.15	0.599885	0.199297
1519	WM	80	22	2325.07	444.088	74.4022	446.413	1227.64	6.99846	2.27391	2325.07	444.088	74.4022	6.99846	102.25	2.27391	1.55	0.666647	0.221477
1519	WM	90	25	2802.49	535.276	89.6797	538.078	1479.71	8.4355	2.40042	2802.49	535.276	89.6797	8.4355	116.75	2.40042	1.35	0.481714	0.160038
1519	WM	100	28	3290.48	628.482	105.295	631.772	1737.37	9.90434	2.48808	3290.48	628.482	105.295	9.90434	132.25	2.48808	1.75	0.531837	0.17669
1520	MR	10	3	20.5856	3.93185	0.658739	3.95244	10.8692	0.0619627	0.0502088	826.276	184.648	187.418	4.05013	41	2.01531	0.5	0.605125	0.123453
1520	MR	20	6	96.495	18.4305	3.08784	18.527	50.9494	0.29045	0.214433	952.095	210.342	201.416	4.52567	45	2.11577	0.3	0.315095	0.0662885
1520	MR	30	9	381.385	72.8445	12.2043	73.2259	201.371	1.14797	0.755218	1236.99	264.756	210.532	5.38319	50.5	2.44948	0.8	0.646734	0.148611
1520	MR	40	12	658.923	125.854	21.0855	126.513	347.911	1.98336	1.1028	1514.52	317.765	219.414	6.21858	59.75	2.53477	1.05	0.693288	0.168849
1520	MR	50	15	979.654	187.114	31.3489	188.094	517.257	2.94876	1.41466	1835.25	379.025	229.677	7.18398	69.25	2.65019	0.85	0.463151	0.118319
1520	MR	60	18	1543.92	294.889	49.4054	296.433	815.19	4.6472	1.98575	2092.93	418.032	176.666	7.3648	77.75	2.69187	0.85	0.406129	0.115414
1520	MR	70	21	2733.57	522.111	87.4741	524.845	1443.32	8.22803	3.17856	2733.57	522.111	87.4741	8.22803	86	3.17856	0.8	0.292658	0.0972286
1520	MR	80	24	2945.39	562.57	94.2526	565.516	1555.17	8.86564	3.06015	2945.39	562.57	94.2526	8.86564	96.25	3.06015	1.25	0.424391	0.140994
1520	MR	90	27	3469.22	662.622	111.015	666.091	1831.75	10.4424	3.19744	3469.22	662.622	111.015	10.4424	108.5	3.19744	1.2	0.345899	0.114916
1520	MR	100	30	3216.5	614.352	102.928	617.568	1698.31	9.68167	2.65278	3216.5	614.352	102.928	9.68167	121.25	2.65278	1.35	0.419711	0.139439
1521	TM	10	2	22.7585	4.34687	0.728272	4.36963	12.0165	0.0685031	0.0551721	859.158	267.395	213.759	4.41778	41.25	2.08281	0.45	0.523768	0.101861
1521	TM	20	5	88.3315	16.8713	2.82661	16.9596	46.639	0.265878	0.193074	924.731	279.919	215.858	4.61516	45.75	2.02127	0.45	0.486628	0.0975048
1521	TM	30	8	130.172	24.8629	4.16552	24.9931	68.7311	0.391819	0.247948	966.572	287.911	217.197	4.7411	52.5	1.84109	0.9	0.931125	0.189829
1521	TM	40	11	251.345	48.0069	8.04304	48.2582	132.71	0.756548	0.410359	1087.74	311.055	221.074	5.10583	61.25	1.77591	0.85	0.781433	0.166476
1521	TM	50	14	455.281	86.9586	14.569	87.4139	240.388	1.37039	0.662226	1291.68	350.006	227.6	5.71967	68.75	1.87881	0.65	0.50322	0.113643
1521	TM	60	17	1174.21	224.274	37.5747	225.448	619.982	3.53437	1.55011	1710.9	393.063	174.27	6.32515	75.75	2.25861	0.75	0.438366	0.118574
1521	TM	70	20	2710.32	517.67	86.7301	520.38	1431.05	8.15805	3.19801	2710.32	517.67	86.7301	8.15805	84.75	3.19801	1.05	0.387409	0.128707
1521	TM	80	23	3494.55	667.458	111.825	670.953	1845.12	10.5186	3.6307	3494.55	667.458	111.825	10.5186	96.25	3.6307	1.25	0.3577	0.118837
1521	TM	90	26	4260.75	813.803	136.344	818.064	2249.67	12.8248	3.87341	4260.75	813.803	136.344	12.8248	110	3.87341	1.5	0.352051	0.11696
1521	TM	100	29	4156.74	793.937	133.016	798.094	2194.76	12.5118	3.33874	4156.74	793.937	133.016	12.5118	124.5	3.33874	1.4	0.336803	0.111895
1522	WM	10	1	4.1355	0.789881	0.132336	0.794016	2.18354	0.0124479	0.00929326	607.706	141.844	149.697	3.05444	44.5	1.36563	0.7	1.15187	0.229175
1522	WM	20	4	165.604	31.6303	5.29932	31.7959	87.4388	0.498467	0.326313	779.404	175.075	157.399	3.59202	50.75	1.53577	0.55	0.705668	0.153117
1522	WM	30	7	550.94	105.23	17.6301	105.781	290.897	1.65833	0.962341	1164.74	248.675	169.73	4.75188	57.25	2.03448	0.75	0.64392	0.157832
1522	WM	40	10	771.96	147.444	24.7027	148.216	407.595	2.3236	1.18308	1385.76	290.889	176.802	5.41715	65.25	2.12377	0.85	0.613382	0.156909
1522	WM	50	13	1080.74	206.422	34.5838	207.503	570.633	3.25304	1.4704	1694.54	349.867	186.683	6.34659	73.5	2.3055	0.8	0.472103	0.126052
1522	WM	60	16	1505.78	287.604	48.185	289.11	795.053	4.5324	1.80875	1899.64	379.648	145.782	6.51743	83.25	2.28185	1.15	0.605379	0.17645
1522	WM	70	19	2526.33	482.529	80.8426	485.056	1333.9	7.60426	2.64537	2526.33	482.529	80.8426	7.60426	95.5	2.64537	1.3	0.51458	0.170957
1522	WM	80	22	3145.74	600.836	100.664	603.982	1660.95	9.46867	2.87939	3145.74	600.836	100.664	9.46867	109.25	2.87939	1.45	0.460941	0.153137
1522	WM	90	25	3647.97	696.762	116.735	700.41	1926.13	10.9804	2.97794	3647.97	696.762	116.735	10.9804	122.5	2.97794	1.2	0.32895	0.109286
1522	WM	100	28	4161.23	794.795	133.159	798.957	2197.13	12.5253	3.05412	4161.23	794.795	133.159	12.5253	136.25	3.05412	1.55	0.372486	0.123749
1523	MR	10	3	2.2975	0.438823	0.07352	0.44112	1.21308	0.00691548	0.0058535	857.898	192.35	198.402	4.24214	39.25	2.18573	0.25	0.29141	0.0589326
1523	MR	20	6	53.4858	10.2158	1.71155	10.2693	28.2405	0.160992	0.124386	909.086	202.127	200.04	4.39621	43	2.11415	0.5	0.550003	0.113734
1523	MR	30	9	262.834	50.2013	8.41069	50.4641	138.776	0.79113	0.52831	1118.43	242.112	206.739	5.02635	49.75	2.24811	0.85	0.759991	0.169109
1523	MR	40	12	611.135	116.727	19.5563	117.338	322.679	1.83952	1.04023	1466.74	308.638	217.884	6.07474	58.75	2.49657	0.95	0.647697	0.156385
1523	MR	50	15	866.158	165.436	27.717	166.302	457.331	2.60713	1.2832	1721.76	357.347	226.045	6.84235	67.5	2.55075	0.8	0.464642	0.116919
1523	MR	60	18	1769.99	338.069	56.6398	339.839	934.557	5.32768	2.26197	2319	461.212	183.9	8.04528	78.25	2.96358	1.35	0.582146	0.1678
1523	MR	70	21	2817.65	538.172	90.1649	540.99	1487.72	8.48114	3.10485	2817.65	538.172	90.1649	8.48114	90.75	3.10485	1.15	0.408141	0.135595
1523	MR	80	24	3436.14	656.303	109.957	659.739	1814.28	10.3428	3.36053	3436.14	656.303	109.957	10.3428	102.25	3.36053	1.15	0.334678	0.111189
1523	MR	90	27	4113.9	785.756	131.645	789.869	2172.14	12.3828	3.61662	4113.9	785.756	131.645	12.3828	113.75	3.61662	1.15	0.27954	0.0928704
1523	MR	100	30	4350.09	830.867	139.203	835.217	2296.85	13.0938	3.50813	4350.09	830.867	139.203	13.0938	124	3.50813	0.9	0.206892	0.068735
1524	TM	10	2	21.6557	4.13624	0.692982	4.15789	11.4342	0.0651837	0.0465714	858.056	267.184	213.724	4.41446	46.5	1.84528	0.7	0.815798	0.15857
1524	TM	20	5	96.5106	18.4335	3.08834	18.53	50.9576	0.290497	0.184709	932.911	281.481	216.119	4.63978	52.25	1.78547	0.45	0.482361	0.0969874
1524	TM	30	8	308.918	59.0033	9.88538	59.3123	163.109	0.929843	0.539595	1145.32	322.051	222.916	5.27912	57.25	2.00056	0.55	0.480216	0.104184
1524	TM	40	11	558.75	106.721	17.88	107.28	295.02	1.68184	0.869651	1395.15	369.769	230.911	6.03112	64.25	2.17144	0.85	0.609253	0.140936
1524	TM	50	14	979.111	187.01	31.3315	187.989	516.97	2.94712	1.3839	1815.51	450.058	244.363	7.2964	70.75	2.56609	0.45	0.247864	0.0616742
1524	TM	60	17	1572.59	300.366	50.323	301.938	830.33	4.73351	2.01615	2109.28	469.155	187.018	7.5243	78	2.70421	1	0.474094	0.132903
1524	TM	70	20	2675.6	511.039	85.6191	513.715	1412.72	8.05355	3.09318	2675.6	511.039	85.6191	8.05355	86.5	3.09318	0.7	0.261624	0.0869182
1524	TM	80	23	2901.79	554.242	92.8573	557.144	1532.15	8.73439	2.95348	2901.79	554.242	92.8573	8.73439	98.25	2.95348	1.65	0.568614	0.188908
1524	TM	90	26	3625.72	692.512	116.023	696.138	1914.38	10.9134	3.20152	3625.72	692.512	116.023	10.9134	113.25	3.20152	1.35	0.37234	0.123701
1524	TM	100	29	3886.55	742.331	124.37	746.218	2052.1	11.6985	3.05426	3886.55	742.331	124.37	11.6985	127.25	3.05426	1.45	0.373081	0.123947
1527	WM	10	1	10.3847	1.98348	0.33231	1.99386	5.48312	0.0312579	0.026125	624.185	145.429	152.432	3.12481	39.75	1.57028	0.35	0.560731	0.112007
1527	WM	20	4	262.65	50.1662	8.40481	50.4288	138.679	0.790577	0.621657	876.45	193.611	160.504	3.88413	42.25	2.07444	0.15	0.171145	0.0386187
1527	WM	30	7	218.262	41.6881	6.9844	41.9064	115.243	0.65697	0.461931	832.062	185.133	159.084	3.75052	47.25	1.76098	0.85	1.02156	0.226635
1527	WM	40	10	462.716	88.3789	14.8069	88.8416	244.314	1.39278	0.864891	1076.52	231.824	166.907	4.48633	53.5	2.01218	0.4	0.371569	0.0891598
1527	WM	50	13	988.844	188.869	31.643	189.858	522.11	2.97642	1.68314	1602.64	332.314	183.743	6.06997	58.75	2.7279	0.65	0.40558	0.107085
1527	WM	60	16	1360.12	259.783	43.5238	261.143	718.143	4.09396	2.05301	1753.97	351.827	141.121	6.07899	66.25	2.64751	0.85	0.484614	0.139826
1527	WM	70	19	2677.97	511.492	85.6949	514.169	1413.97	8.06068	3.46662	2677.97	511.492	85.6949	8.06068	77.25	3.46662	1.35	0.504114	0.16748
1527	WM	80	22	3522.99	672.89	112.736	676.413	1860.14	10.6042	3.86081	3522.99	672.89	112.736	10.6042	91.25	3.86081	1.45	0.411583	0.136738
1527	WM	90	25	4261.86	814.016	136.38	818.278	2250.26	12.8282	4.03968	4261.86	814.016	136.38	12.8282	105.5	4.03968	1.4	0.328495	0.109135
1527	WM	100	28	4434.63	847.015	141.908	851.45	2341.49	13.3482	3.68785	4434.63	847.015	141.908	13.3482	120.25	3.68785	1.55	0.349521	0.11612
1529	MR	10	3	1.838	0.351058	0.058816	0.352896	0.970464	0.00553238	0.00377026	826.066	185.225	191.115	4.08546	48.75	1.69449	0.75	0.907918	0.183578
1529	MR	20	6	44.112	8.42539	1.41158	8.4695	23.2911	0.132777	0.0802036	899.712	200.336	199.74	4.368	55	1.63584	0.5	0.555733	0.114469
1529	MR	30	9	300.972	57.4857	9.63112	57.7867	158.913	0.905927	0.495428	1099.53	236.603	194.737	4.8588	60.75	1.80993	0.65	0.59116	0.133778
1529	MR	40	12	402.522	76.8817	12.8807	77.2842	212.532	1.21159	0.589776	1258.12	268.793	211.209	5.44681	68.25	1.8434	0.85	0.67561	0.156055
1529	MR	50	15	752.202	143.67	24.0704	144.423	397.162	2.26413	0.973724	1607.8	335.582	222.399	6.49935	77.25	2.0813	0.95	0.590869	0.146169
1529	MR	60	18	1333.47	254.693	42.671	256.026	704.072	4.01374	1.50674	1882.48	377.836	169.932	6.73134	88.5	2.12709	1.3	0.690579	0.193126
1529	MR	70	21	2438.57	465.766	78.0341	468.205	1287.56	7.34009	2.38491	2438.57	465.766	78.0341	7.34009	102.25	2.38491	1.45	0.594612	0.197545
1529	MR	80	24	2426.62	463.484	77.6518	465.911	1281.26	7.30412	2.13329	2426.62	463.484	77.6518	7.30412	113.75	2.13329	0.85	0.350282	0.116373
1529	MR	90	27	3581.34	684.037	114.603	687.618	1890.95	10.7798	2.88818	3581.34	684.037	114.603	10.7798	124	2.88818	1.2	0.33507	0.111319
1529	MR	100	30	4001.33	764.253	128.042	768.255	2112.7	12.044	2.93675	4001.33	764.253	128.042	12.044	136.25	2.93675	1.25	0.312396	0.103786
1530	TM	10	2	16.542	3.15952	0.529344	3.17606	8.73418	0.0497914	0.0348253	852.942	266.207	213.56	4.39907	47.5	1.79567	0.5	0.586206	0.11366
1530	TM	20	5	317.974	60.733	10.1752	61.051	167.89	0.957102	0.617425	1154.37	323.781	223.206	5.30638	51.5	2.2415	0.3	0.259881	0.0565357
1530	TM	30	8	363.005	69.334	11.6162	69.697	191.667	1.09265	0.642487	1199.4	332.382	224.647	5.44193	56.5	2.12284	0.7	0.583623	0.128631
1530	TM	40	11	777.474	148.498	24.8792	149.275	410.506	2.3402	1.16913	1613.87	411.545	237.91	6.68948	66.5	2.42688	1.3	0.805515	0.194335
1530	TM	50	14	1109.23	211.864	35.4955	212.973	585.675	3.33879	1.43127	1945.63	474.911	248.527	7.68807	77.5	2.51049	0.9	0.462574	0.117064
1530	TM	60	17	1665.23	318.059	53.2873	319.724	879.24	5.01234	1.84513	2201.92	486.848	189.982	7.80312	90.25	2.4398	1.65	0.749347	0.211454
1530	TM	70	20	3310.24	632.255	105.928	635.566	1747.81	9.96382	3.19059	3310.24	632.255	105.928	9.96382	103.75	3.19059	1.05	0.317198	0.105381
1530	TM	80	23	4119.88	786.897	131.836	791.016	2175.3	12.4008	3.56699	4119.88	786.897	131.836	12.4008	115.5	3.56699	1.3	0.315543	0.104832
1530	TM	90	26	4217.29	805.503	134.953	809.72	2226.73	12.694	3.27557	4217.29	805.503	134.953	12.694	128.75	3.27557	1.35	0.320111	0.106349
1530	TM	100	29	5043.47	963.303	161.391	968.347	2662.95	15.1809	3.5269	5043.47	963.303	161.391	15.1809	143	3.5269	1.5	0.297414	0.0988087
1531	WM	10	1	4.4112	0.842539	0.141158	0.84695	2.32911	0.0132777	0.0113108	604.912	141.18	148.945	3.0398	39	1.55106	0.7	1.15719	0.230278
1531	WM	20	4	146.581	27.9969	4.69058	28.1435	77.3945	0.441207	0.316931	760.381	171.442	156.79	3.53476	46.25	1.64407	0.75	0.986348	0.212179
1531	WM	30	7	467.311	89.2565	14.954	89.7238	246.74	1.40661	0.890117	1065.77	229.115	163.251	4.42282	52.5	2.03003	0.5	0.469146	0.11305
1531	WM	40	10	567.738	108.438	18.1676	109.006	299.766	1.70889	0.958207	1181.54	251.883	170.267	4.80244	59.25	1.99416	0.85	0.719401	0.176993
1531	WM	50	13	655.707	125.24	20.9826	125.896	346.213	1.97368	0.960742	1269.51	268.685	173.082	5.06723	68.25	1.86008	0.95	0.748322	0.187479
1531	WM	60	16	1610.55	307.615	51.5375	309.225	850.369	4.84775	2.08485	2004.4	399.658	149.135	6.83278	77.25	2.5947	0.85	0.424067	0.1244
1531	WM	70	19	2955.96	564.589	94.5908	567.545	1560.75	8.89745	3.312	2955.96	564.589	94.5908	8.89745	89.25	3.312	1.55	0.524364	0.174207
1531	WM	80	22	3428.33	654.811	109.707	658.239	1810.16	10.3193	3.2807	3428.33	654.811	109.707	10.3193	104.5	3.2807	1.5	0.437531	0.145359
1531	WM	90	25	3673.45	701.628	117.55	705.302	1939.58	11.0571	3.08046	3673.45	701.628	117.55	11.0571	119.25	3.08046	1.45	0.394725	0.131138
1531	WM	100	28	3846.02	734.589	123.072	738.435	2030.7	11.5765	2.87553	3846.02	734.589	123.072	11.5765	133.75	2.87553	1.45	0.377014	0.125254
1532	MR	10	3	10.109	1.93082	0.323488	1.94093	5.33755	0.0304281	0.0232391	737.369	165.055	168.902	3.63037	43.5	1.6951	0.2	0.271235	0.0550909
1532	MR	20	6	166.799	31.8585	5.33755	32.0253	88.0696	0.502063	0.360645	829.889	180.59	159.042	3.78436	46.25	1.79435	0.35	0.421743	0.0924859
1532	MR	30	9	432.481	82.6039	13.8394	83.0364	228.35	1.30177	0.831695	1288.08	274.515	212.167	5.53699	52	2.47708	0.8	0.621079	0.144483
1532	MR	40	12	630.434	120.413	20.1739	121.043	332.869	1.89761	1.0335	1486.03	312.324	218.502	6.13283	61	2.43612	1	0.672932	0.163057
1532	MR	50	15	526.587	100.578	16.8508	101.105	278.038	1.58503	0.746932	1346.54	284.493	206.915	5.64378	70.5	1.90998	0.9	0.668381	0.159468
1532	MR	60	18	584.484	111.636	18.7035	112.221	308.608	1.7593	0.721585	1133.49	234.779	145.964	4.4769	81	1.39938	1.2	1.05867	0.268043
1532	MR	70	21	1820.08	347.635	58.2425	349.455	961.002	5.47844	1.94661	1820.08	347.635	58.2425	5.47844	93.5	1.94661	1.3	0.714255	0.237294
1532	MR	80	24	2636.15	503.505	84.3568	506.141	1391.89	7.93482	2.50466	2636.15	503.505	84.3568	7.93482	105.25	2.50466	1.05	0.398308	0.132328
1532	MR	90	27	3390.65	647.614	108.501	651.005	1790.26	10.2059	2.91043	3390.65	647.614	108.501	10.2059	116.5	2.91043	1.2	0.353914	0.11758
1532	MR	100	30	3802.36	726.251	121.676	730.054	2007.65	11.4451	2.96481	3802.36	726.251	121.676	11.4451	128.25	2.96481	1.15	0.302444	0.10048
1533	TM	10	2	6.3084	1.2049	0.201869	1.21121	3.33084	0.0189883	0.0153863	842.708	264.253	213.233	4.36827	41	2.05539	0.4	0.47466	0.0915695
1533	TM	20	5	40.5435	7.74381	1.29739	7.78435	21.407	0.122036	0.0886197	876.943	270.792	214.328	4.47132	45.75	1.91682	0.55	0.627178	0.123006
1533	TM	30	8	137.065	26.1794	4.38608	26.3165	72.3703	0.412566	0.258613	973.465	289.227	217.417	4.76185	53	1.83673	0.9	0.924532	0.189002
1533	TM	40	11	260.535	49.7622	8.33712	50.0227	137.562	0.78421	0.41853	1096.93	312.81	221.368	5.13349	62.25	1.76214	0.95	0.866049	0.185059
1533	TM	50	14	272.451	52.0381	8.71842	52.3105	143.854	0.820076	0.382387	1108.85	315.086	221.749	5.16936	71.25	1.55628	0.85	0.76656	0.164431
1533	TM	60	17	766.632	146.427	24.5322	147.193	404.781	2.30756	0.961293	1303.32	315.216	161.227	5.09835	79.75	1.63426	0.85	0.65218	0.166721
1533	TM	70	20	1810.15	345.74	57.9249	347.55	955.762	5.44857	2.02252	1810.15	345.74	57.9249	5.44857	89.5	2.02252	1.1	0.607683	0.201888
1533	TM	80	23	2964.74	566.266	94.8718	569.231	1565.38	8.92387	2.91375	2964.74	566.266	94.8718	8.92387	101.75	2.91375	1.35	0.455352	0.15128
1533	TM	90	26	3863.74	737.974	123.64	741.838	2040.05	11.6299	3.37444	3863.74	737.974	123.64	11.6299	114.5	3.37444	1.2	0.31058	0.103183
1533	TM	100	29	4352.48	831.324	139.279	835.677	2298.11	13.101	3.46811	4352.48	831.324	139.279	13.101	125.5	3.46811	1	0.229754	0.0763302
1537	WM	10	1	1.3785	0.263294	0.044112	0.264672	0.727848	0.00414928	0.00322456	603.926	141.079	149.355	3.04099	42.75	1.41269	0.75	1.24188	0.246631
1537	WM	20	4	146.581	27.9969	4.69058	28.1435	77.3945	0.441207	0.293161	760.381	171.442	156.79	3.53476	50	1.52076	0.7	0.920592	0.198033
1537	WM	30	7	454.445	86.7991	14.5423	87.2535	239.947	1.36788	0.800785	1068.25	230.244	166.642	4.46143	56.75	1.88237	0.65	0.608474	0.145693
1537	WM	40	10	886.835	169.385	28.3787	170.272	468.249	2.66937	1.38029	1500.64	312.831	180.478	5.76293	64.25	2.33562	0.85	0.566427	0.147495
1537	WM	50	13	1150.28	219.704	36.809	220.854	607.349	3.46235	1.57035	1764.08	363.149	188.909	6.5559	73.25	2.4083	0.95	0.538524	0.144908
1537	WM	60	16	2252.93	430.309	72.0937	432.562	1189.55	6.78131	2.6741	2646.78	522.353	169.691	8.76634	84.25	3.14158	1.25	0.472271	0.142591
1537	WM	70	19	2753.78	525.973	88.1211	528.726	1454	8.28889	2.83895	2753.78	525.973	88.1211	8.28889	97	2.83895	1.3	0.472078	0.156836
1537	WM	80	22	4037.17	771.099	129.189	775.136	2131.62	12.1519	3.63709	4037.17	771.099	129.189	12.1519	111	3.63709	1.5	0.371548	0.123438
1537	WM	90	25	4280.7	817.614	136.982	821.895	2260.21	12.8849	3.46616	4280.7	817.614	136.982	12.8849	123.5	3.46616	1	0.233607	0.0776101
1537	WM	100	28	4249	811.558	135.968	815.807	2243.47	12.7895	3.10146	4249	811.558	135.968	12.7895	137	3.10146	1.7	0.400094	0.132922
1538	MR	10	3	0	0	0	0	0	0	0	728.686	163.444	168.909	3.607	39.25	1.85652	0.35	0.480317	0.0970337
1538	MR	20	6	81.3315	15.5343	2.60261	15.6156	42.943	0.244808	0.184844	795.758	175.78	168.207	3.78122	44	1.80854	0.6	0.753999	0.158679
1538	MR	30	9	240.319	45.9008	7.69019	46.1412	126.888	0.723359	0.473534	1095.92	237.812	206.018	4.95858	50.75	2.15945	0.75	0.684357	0.151253
1538	MR	40	12	372.654	71.177	11.9249	71.5497	196.762	1.12169	0.62369	1228.25	263.088	210.253	5.35691	59.75	2.05566	1.05	0.854872	0.196009
1538	MR	50	15	418.145	79.8657	13.3806	80.2838	220.781	1.25862	0.606007	1273.75	271.777	211.709	5.49384	69	1.84601	0.8	0.628069	0.145618
1538	MR	60	18	1124.86	214.847	35.9954	215.972	593.924	3.38582	1.45143	1673.87	337.99	163.256	6.10342	77.5	2.15983	0.9	0.537677	0.147458
1538	MR	70	21	2220.76	424.166	71.0644	426.387	1172.56	6.6845	2.53078	2220.76	424.166	71.0644	6.6845	87.75	2.53078	1.15	0.51784	0.17204
1538	MR	80	24	2974.8	568.187	95.1937	571.162	1570.7	8.95416	3.00485	2974.8	568.187	95.1937	8.95416	99	3.00485	1.1	0.369772	0.122848
1538	MR	90	27	2960.56	565.467	94.7379	568.427	1563.17	8.91128	2.69755	2960.56	565.467	94.7379	8.91128	109.75	2.69755	1.05	0.354663	0.117828
1538	MR	100	30	3392.95	648.053	108.574	651.446	1791.48	10.2128	2.75849	3392.95	648.053	108.574	10.2128	123	2.75849	1.6	0.471566	0.156667
1539	TM	10	2	14.947	2.85488	0.478304	2.86982	7.89202	0.0449905	0.0341646	851.347	265.903	213.509	4.39427	43.75	1.94594	0.75	0.880957	0.170677
1539	TM	20	5	35.489	6.7784	1.13565	6.81389	18.7382	0.106822	0.0702752	821.705	254.043	201.385	4.19515	50.5	1.62714	0.6	0.730189	0.143022
1539	TM	30	8	123.739	23.6342	3.95966	23.758	65.3345	0.372456	0.217087	960.139	286.682	216.991	4.72174	57	1.68446	0.7	0.729061	0.148251
1539	TM	40	11	293.159	55.9935	9.3811	56.2866	154.788	0.88241	0.449287	1129.56	319.041	222.412	5.23169	65.25	1.73113	0.95	0.841036	0.181586
1539	TM	50	14	488.364	93.2776	15.6277	93.766	257.856	1.46998	0.65333	1324.76	356.325	228.659	5.81926	74.75	1.77226	0.95	0.717109	0.163251
1539	TM	60	17	1278.97	244.284	40.9272	245.563	675.298	3.84971	1.50026	1815.66	413.073	177.622	6.6405	85.25	2.12981	1.15	0.633377	0.17318
1539	TM	70	20	2515.49	480.458	80.4956	482.974	1328.18	7.57162	2.63402	2515.49	480.458	80.4956	7.57162	95.5	2.63402	0.9	0.357784	0.118865
1539	TM	80	23	3133.38	598.475	100.268	601.609	1654.42	9.43147	2.93525	3133.38	598.475	100.268	9.43147	106.75	2.93525	1.35	0.430845	0.143138
1539	TM	90	26	3516.36	671.624	112.523	675.141	1856.64	10.5842	2.94873	3516.36	671.624	112.523	10.5842	119.25	2.94873	1.15	0.327043	0.108652
1539	TM	100	29	4133.76	789.549	132.28	793.682	2182.63	12.4426	3.09066	4133.76	789.549	132.28	12.4426	133.75	3.09066	1.75	0.423343	0.140646
1540	WM	10	1	2.757	0.526587	0.088224	0.529344	1.4557	0.00829857	0.00684969	605.304	141.342	149.399	3.04514	40.25	1.50386	0.55	0.908634	0.180616
1540	WM	20	4	104.306	19.9225	3.33781	20.0268	55.0738	0.313963	0.231792	718.107	163.368	155.437	3.40751	45	1.59579	0.4	0.55702	0.117388
1540	WM	30	7	210.911	40.2839	6.74914	40.4948	111.361	0.634841	0.426082	824.711	183.729	158.849	3.72839	49.5	1.66608	0.5	0.606273	0.134106
1540	WM	40	10	405.739	77.4961	12.9836	77.9018	214.23	1.22127	0.73106	1019.54	220.941	165.083	4.31482	55.5	1.83701	0.7	0.686585	0.162231
1540	WM	50	13	657.851	125.65	21.0512	126.307	347.345	1.98013	1.06968	1271.65	269.095	173.151	5.07368	61.5	2.06772	0.5	0.39319	0.0985477
1540	WM	60	16	1196.54	228.539	38.2892	229.735	631.772	3.60158	1.76611	1590.39	320.583	135.886	5.58661	67.75	2.34744	0.75	0.471582	0.13425
1540	WM	70	19	2780.89	531.151	88.9886	533.932	1468.31	8.37049	3.53129	2780.89	531.151	88.9886	8.37049	78.75	3.53129	1.45	0.521415	0.173228
1540	WM	80	22	3241.31	619.091	103.722	622.332	1711.41	9.75635	3.54242	3241.31	619.091	103.722	9.75635	91.5	3.54242	1.1	0.339369	0.112747
1540	WM	90	25	3135.63	598.905	100.34	602.041	1655.61	9.43824	3.0006	3135.63	598.905	100.34	9.43824	104.5	3.0006	1.5	0.478373	0.158928
1540	WM	100	28	4447.04	849.385	142.305	853.832	2348.04	13.3856	3.69049	4447.04	849.385	142.305	13.3856	120.5	3.69049	1.7	0.382277	0.127002
1541	MR	10	3	0.919	0.175529	0.029408	0.176448	0.485232	0.00276619	0.0021881	775.95	174.015	179.682	3.83917	42	1.8475	0.7	0.90212	0.182331
1541	MR	20	6	120.849	23.0821	3.86715	23.2029	63.808	0.363754	0.253086	976.449	214.993	202.195	4.59897	47.75	2.04492	0.45	0.460854	0.0978479
1541	MR	30	9	490.746	93.7325	15.7039	94.2232	259.114	1.47715	0.930324	1346.35	285.644	214.032	5.71237	52.75	2.55231	0.55	0.408513	0.0962824
1541	MR	40	12	673.627	128.663	21.5561	129.336	355.675	2.02762	1.12741	1529.23	320.574	219.884	6.26284	59.75	2.55938	0.85	0.555836	0.135721
1541	MR	50	15	750.823	143.407	24.0263	144.158	396.435	2.25998	1.11233	1606.42	335.318	222.354	6.4952	67.5	2.37989	0.7	0.435751	0.107772
1541	MR	60	18	1814.11	346.494	58.0514	348.308	957.848	5.46046	2.4269	2363.12	469.637	185.312	8.17806	74.75	3.16136	0.75	0.317378	0.0917088
1541	MR	70	21	3175.15	606.453	101.605	609.628	1676.48	9.55719	3.76872	3175.15	606.453	101.605	9.55719	84.25	3.76872	1.15	0.362188	0.120328
1541	MR	80	24	3982.03	760.567	127.425	764.549	2102.51	11.9859	4.14794	3982.03	760.567	127.425	11.9859	96	4.14794	1.2	0.301354	0.100118
1541	MR	90	27	4074.23	778.179	130.375	782.253	2151.2	12.2634	3.74642	4074.23	778.179	130.375	12.2634	108.75	3.74642	1.35	0.331351	0.110083
1541	MR	100	30	4693.33	896.427	150.187	901.12	2478.08	14.1269	3.79259	4693.33	896.427	150.187	14.1269	123.75	3.79259	1.65	0.351563	0.116798
1544	TM	10	2	17.704	3.38146	0.566528	3.39917	9.34771	0.053289	0.0426602	854.104	266.429	213.598	4.40257	41.5	2.05808	0.5	0.585409	0.11357
1544	TM	20	5	42.841	8.18263	1.37091	8.22547	22.62	0.128951	0.0931326	879.241	271.23	214.402	4.47823	46	1.91139	0.4	0.454938	0.089321
1544	TM	30	8	122.361	23.371	3.91555	23.4933	64.6066	0.368307	0.242299	958.761	286.419	216.947	4.71759	50.5	1.89854	0.5	0.521506	0.105986
1544	TM	40	11	170.933	32.6481	5.46984	32.819	90.2524	0.514507	0.295987	1007.33	295.696	218.501	4.86379	57.75	1.7443	0.95	0.943085	0.195321
1544	TM	50	14	259.534	49.5709	8.30507	49.8304	137.034	0.781196	0.385923	1095.93	312.619	221.336	5.13048	67.25	1.62964	0.95	0.866841	0.185168
1544	TM	60	17	675.65	129.049	21.6208	129.725	356.743	2.03371	0.871807	1212.34	297.838	158.316	4.8245	77.5	1.56431	1.1	0.907336	0.228003
1544	TM	70	20	1771.56	338.367	56.6898	340.139	935.382	5.33239	2.00176	1771.56	338.367	56.6898	5.33239	88.5	2.00176	1.1	0.620923	0.206287
1544	TM	80	23	2875.6	549.24	92.0192	552.115	1518.32	8.65555	2.82614	2875.6	549.24	92.0192	8.65555	101.75	2.82614	1.55	0.539018	0.179076
1544	TM	90	26	3281.55	626.777	105.01	630.058	1732.66	9.87747	2.82284	3281.55	626.777	105.01	9.87747	116.25	2.82284	1.35	0.411391	0.136675
1544	TM	100	29	3993.61	762.78	127.796	766.774	2108.63	12.0208	3.04856	3993.61	762.78	127.796	12.0208	131	3.04856	1.6	0.40064	0.133103
1545	WM	10	1	12.866	2.45741	0.411712	2.47027	6.79325	0.0387267	0.0313805	626.666	145.902	152.511	3.13228	41	1.52845	0.7	1.11702	0.223479
1545	WM	20	4	136.931	26.1538	4.38179	26.2908	72.2996	0.412162	0.283795	750.731	169.599	156.481	3.50571	48.25	1.55592	0.75	0.999026	0.213936
1545	WM	30	7	375.412	71.7036	12.0132	72.079	198.217	1.12999	0.682566	989.212	215.149	164.113	4.22354	55	1.79857	0.6	0.606544	0.142061
1545	WM	40	10	580.808	110.934	18.5859	111.515	306.667	1.74823	0.94058	1194.61	254.379	170.685	4.84178	61.75	1.93459	0.75	0.627821	0.154902
1545	WM	50	13	666.735	127.346	21.3355	128.013	352.036	2.00687	0.955892	1280.53	270.791	173.435	5.10042	69.75	1.83589	0.85	0.663785	0.166653
1545	WM	60	16	1696.93	324.114	54.3019	325.811	895.981	5.10777	2.19668	2090.79	416.158	151.899	7.0928	77.25	2.70652	0.65	0.310887	0.0916422
1545	WM	70	19	2810.76	536.855	89.9444	539.666	1484.08	8.46039	3.28744	2810.76	536.855	89.9444	8.46039	85.5	3.28744	1	0.355775	0.118198
1545	WM	80	22	4073.93	778.12	130.366	782.194	2151.03	12.2625	4.25475	4073.93	778.12	130.366	12.2625	95.75	4.25475	1.05	0.257737	0.0856268
1545	WM	90	25	4238.43	809.54	135.63	813.778	2237.89	12.7577	4.02701	4238.43	809.54	135.63	12.7577	105.25	4.02701	0.85	0.200546	0.0666266
1545	WM	100	28	4828.43	922.229	154.51	927.058	2549.41	14.5336	4.14457	4828.43	922.229	154.51	14.5336	116.5	4.14457	1.4	0.28995	0.0963288
1546	MR	10	3	0.919	0.175529	0.029408	0.176448	0.485232	0.00276619	0.00198703	804.47	180.412	186.293	3.98034	46.25	1.73939	0.55	0.68368	0.138179
1546	MR	20	6	133.714	25.5395	4.27886	25.6732	70.6013	0.402481	0.266099	989.315	217.451	202.607	4.6377	50.25	1.96879	0.25	0.2527	0.053906
1546	MR	30	9	344.165	65.7356	11.0133	66.0798	181.719	1.03594	0.61185	1199.77	257.647	209.341	5.27116	56.25	2.13292	0.95	0.791821	0.180226
1546	MR	40	12	536.696	102.509	17.1743	103.046	283.375	1.61545	0.841876	1392.3	294.42	215.502	5.85067	63.75	2.18399	0.55	0.395031	0.0940062
1546	MR	50	15	602.519	115.081	19.2806	115.684	318.13	1.81358	0.819754	1377.91	289.001	199.015	5.65175	73.5	1.8747	1.4	1.01603	0.247711
1546	MR	60	18	1390.45	265.575	44.4943	266.966	734.156	4.18525	1.58455	1939.46	388.718	171.755	6.90284	87.75	2.21021	1.45	0.747632	0.210058
1546	MR	70	21	2590.2	494.728	82.8864	497.319	1367.63	7.79651	2.54565	2590.2	494.728	82.8864	7.79651	101.75	2.54565	1.35	0.521195	0.173154
1546	MR	80	24	3131.95	598.203	100.222	601.335	1653.67	9.42718	2.72344	3131.95	598.203	100.222	9.42718	115	2.72344	1.3	0.415077	0.137899
1546	MR	90	27	2959.18	565.203	94.6938	568.163	1562.45	8.90713	2.33466	2959.18	565.203	94.6938	8.90713	126.75	2.33466	1.05	0.354828	0.117883
1546	MR	100	30	3958.13	756.003	126.66	759.962	2089.89	11.914	2.86821	3958.13	756.003	126.66	11.914	138	2.86821	1.2	0.303173	0.100722
1547	TM	10	2	4.3785	0.836294	0.140112	0.840672	2.31185	0.0131793	0.00973	840.778	263.884	213.171	4.36246	45	1.8684	0.4	0.47575	0.0916914
1547	TM	20	5	29.757	5.68359	0.952224	5.71334	15.7117	0.0895686	0.0604203	803.427	249.003	198.006	4.11265	49.25	1.63132	0.45	0.560101	0.109418
1547	TM	30	8	115.928	22.1422	3.7097	22.2582	61.21	0.348943	0.210778	952.328	285.19	216.741	4.69822	55	1.73151	0.7	0.735041	0.148992
1547	TM	40	11	281.212	53.7116	8.9988	53.9928	148.48	0.84645	0.437685	1117.61	316.759	222.03	5.19573	64.25	1.73947	1.15	1.02898	0.221336
1547	TM	50	14	674.922	128.91	21.5975	129.585	356.359	2.03151	0.896906	1511.32	391.958	234.629	6.38079	75.25	2.0084	1.05	0.694756	0.164556
1547	TM	60	17	1284.49	245.337	41.1036	246.622	678.21	3.86631	1.48496	1821.18	414.126	177.799	6.6571	86.5	2.10541	1.2	0.658914	0.180259
1547	TM	70	20	2810.03	536.715	89.9208	539.525	1483.69	8.45818	2.83841	2810.03	536.715	89.9208	8.45818	99	2.83841	1.3	0.462629	0.153697
1547	TM	80	23	3249.17	620.592	103.974	623.841	1715.56	9.78001	2.86903	3249.17	620.592	103.974	9.78001	113.25	2.86903	1.55	0.477044	0.158487
1547	TM	90	26	3887.63	742.538	124.404	746.426	2052.67	11.7018	3.06113	3887.63	742.538	124.404	11.7018	127	3.06113	1.2	0.308671	0.102549
1547	TM	100	29	4758.68	908.908	152.278	913.667	2512.58	14.3236	3.41737	4758.68	908.908	152.278	14.3236	139.25	3.41737	1.25	0.262678	0.0872684
1548	WM	10	1	0	0	0	0	0	0	0	613.8	143.445	152.1	3.09355	40.25	1.52497	0.75	1.2219	0.24244
1548	WM	20	4	30.327	5.79246	0.970464	5.82278	16.0127	0.0912843	0.0652194	597.581	138.36	141.536	2.95024	46.5	1.28512	0.5	0.836707	0.169478
1548	WM	30	7	305.108	58.2756	9.76346	58.5807	161.097	0.918375	0.575675	918.908	201.721	161.863	4.01193	53	1.73379	0.8	0.870599	0.199405
1548	WM	40	10	217.344	41.5126	6.95499	41.73	114.757	0.654204	0.360736	831.144	184.958	159.055	3.74776	60.25	1.37949	0.65	0.782055	0.173437
1548	WM	50	13	371.276	70.9137	11.8808	71.285	196.034	1.11754	0.560417	985.076	214.359	163.98	4.21109	66.25	1.48691	0.55	0.558333	0.130607
1548	WM	60	16	934.623	178.513	29.9079	179.448	493.481	2.81322	1.263	1328.48	270.557	127.505	4.79824	74	1.79524	1	0.752741	0.20841
1548	WM	70	19	1769.08	337.893	56.6104	339.662	934.072	5.32492	2.11233	1769.08	337.893	56.6104	5.32492	83.75	2.11233	0.95	0.537004	0.178407
1548	WM	80	22	2328.29	444.703	74.5052	447.031	1229.34	7.00814	2.43163	2328.29	444.703	74.5052	7.00814	95.75	2.43163	1.45	0.622776	0.206902
1548	WM	90	25	2887.5	551.512	92.3999	554.4	1524.6	8.69137	2.64908	2887.5	551.512	92.3999	8.69137	109	2.64908	1.2	0.415585	0.138068
1548	WM	100	28	3570.77	682.018	114.265	685.589	1885.37	10.748	2.92088	3570.77	682.018	114.265	10.748	122.25	2.92088	1.45	0.406074	0.134908
1550	MR	10	3	6.433	1.2287	0.205856	1.23514	3.39662	0.0193633	0.0140612	862.033	193.14	198.534	4.25458	45.75	1.88423	0.35	0.406017	0.0822642
1550	MR	20	6	194.369	37.1244	6.21979	37.3188	102.627	0.585049	0.382992	1049.97	229.035	204.548	4.82027	50.75	2.0689	0.65	0.619066	0.134847
1550	MR	30	9	351.058	67.0521	11.2339	67.4031	185.359	1.05668	0.605272	1206.66	258.963	209.562	5.2919	58	2.08044	0.8	0.662988	0.151174
1550	MR	40	12	506.828	96.8042	16.2185	97.3111	267.605	1.52555	0.765024	1362.43	288.715	214.547	5.76077	66.25	2.0565	0.85	0.623886	0.14755
1550	MR	50	15	499.476	95.4	15.9832	95.8995	263.724	1.50342	0.648671	1355.08	287.311	214.311	5.73864	77	1.75984	1.3	0.959355	0.226534
1550	MR	60	18	1001.25	191.239	32.04	192.24	528.66	3.01376	1.10635	1550.26	314.382	159.301	5.73136	90.5	1.713	1.4	0.903074	0.24427
1550	MR	70	21	2562.17	489.375	81.9895	491.937	1352.83	7.71214	2.42286	2562.17	489.375	81.9895	7.71214	105.75	2.42286	1.65	0.643985	0.213948
1550	MR	80	24	3344.7	638.838	107.03	642.182	1766	10.0675	2.73037	3344.7	638.838	107.03	10.0675	122.5	2.73037	1.7	0.508267	0.168859
1550	MR	90	27	3766.98	719.493	120.543	723.26	1988.97	11.3386	2.68113	3766.98	719.493	120.543	11.3386	140.5	2.68113	1.9	0.504383	0.167569
1550	MR	100	30	4510.45	861.496	144.334	866.007	2381.52	13.5765	2.87748	4510.45	861.496	144.334	13.5765	156.75	2.87748	1.35	0.299305	0.0994368
1552	TM	10	2	9.433	1.8017	0.301856	1.81114	4.98062	0.0283933	0.0201775	845.833	264.85	213.333	4.37767	46.75	1.80927	0.75	0.8867	0.171324
1552	TM	20	5	21.4283	4.09281	0.685706	4.11423	11.3141	0.0644992	0.0398666	857.828	267.141	213.717	4.41378	53.75	1.59596	0.65	0.757727	0.147266
1552	TM	30	8	46.5435	8.88981	1.48939	8.93635	24.575	0.140096	0.0782244	882.943	271.938	214.52	4.48938	59.5	1.48394	0.5	0.566288	0.111374
1552	TM	40	11	166.337	31.7705	5.3228	31.9368	87.8262	0.500676	0.250132	1002.74	294.818	218.354	4.84996	66.5	1.50788	0.9	0.897543	0.185569
1552	TM	50	14	283.428	54.1347	9.06968	54.4181	149.65	0.853117	0.381721	1119.83	317.182	222.101	5.2024	74.25	1.50819	0.65	0.580447	0.124942
1552	TM	60	17	795.58	151.956	25.4586	152.751	420.066	2.3947	0.979175	1332.27	320.745	162.154	5.18548	81.25	1.63972	0.75	0.562949	0.144635
1552	TM	70	20	1596.49	304.929	51.0876	306.526	842.945	4.80543	1.79886	1596.49	304.929	51.0876	4.80543	88.75	1.79886	0.75	0.469781	0.156074
1552	TM	80	23	2319.14	442.957	74.2126	445.276	1224.51	6.98063	2.38472	2319.14	442.957	74.2126	6.98063	97.25	2.38472	0.95	0.409634	0.136091
1552	TM	90	26	2842.27	542.874	90.9527	545.716	1500.72	8.55524	2.58388	2842.27	542.874	90.9527	8.55524	110	2.58388	1.6	0.56293	0.18702
1552	TM	100	29	3832.33	731.975	122.635	735.807	2023.47	11.5353	3.03551	3832.33	731.975	122.635	11.5353	126.25	3.03551	1.65	0.430547	0.143039
1554	WM	10	1	12.866	2.45741	0.411712	2.47027	6.79325	0.0387267	0.0345396	626.666	145.902	152.511	3.13228	37.25	1.68232	0.35	0.558511	0.11174
1554	WM	20	4	87.305	16.6753	2.79376	16.7626	46.097	0.262788	0.211648	701.105	160.12	154.893	3.35634	41.25	1.69965	0.45	0.641844	0.134075
1554	WM	30	7	329.829	62.9974	10.5545	63.3272	174.15	0.992786	0.724899	943.629	206.442	162.654	4.08634	45.5	2.07391	0.4	0.423895	0.0978872
1554	WM	40	10	730.145	139.458	23.3647	140.188	385.517	2.19774	1.45303	1343.95	282.903	175.464	5.29129	50.25	2.67452	0.55	0.409243	0.103944
1554	WM	50	13	1015.95	194.047	32.5105	195.063	536.424	3.05802	1.79815	1629.75	337.492	184.61	6.15158	56.5	2.88452	0.7	0.429513	0.113792
1554	WM	60	16	1942.31	370.981	62.1538	372.923	1025.54	5.84634	3.02305	2336.16	463.024	159.751	7.83137	64.25	3.63605	0.85	0.363845	0.108538
1554	WM	70	19	2677.51	511.404	85.6802	514.081	1413.72	8.05929	3.68042	2677.51	511.404	85.6802	8.05929	72.75	3.68042	0.85	0.31746	0.105468
1554	WM	80	22	3672.32	701.414	117.514	705.086	1938.99	11.0537	4.47844	3672.32	701.414	117.514	11.0537	82	4.47844	1	0.272307	0.0904675
1554	WM	90	25	4213.61	804.8	134.836	809.014	2224.79	12.683	4.50654	4213.61	804.8	134.836	12.683	93.5	4.50654	1.3	0.308524	0.1025
1554	WM	100	28	4583.05	875.363	146.658	879.946	2419.85	13.795	4.28323	4583.05	875.363	146.658	13.795	107	4.28323	1.4	0.305473	0.101486
1555	MR	10	3	0	0	0	0	0	0	0	855.6	191.911	198.328	4.23522	41.75	2.04934	0.55	0.642824	0.129863
1555	MR	20	6	175.07	33.4383	5.60222	33.6133	92.4367	0.526959	0.380586	1030.67	225.349	203.93	4.76218	46	2.24059	0.3	0.291073	0.0629964
1555	MR	30	9	394.251	75.3019	12.616	75.6962	208.165	1.1867	0.761838	1249.85	267.213	210.944	5.42192	51.75	2.41517	0.85	0.680081	0.156771
1555	MR	40	12	465.933	88.9932	14.9099	89.4591	246.013	1.40246	0.770137	1321.53	280.904	213.238	5.63768	60.5	2.18435	0.9	0.681027	0.15964
1555	MR	50	15	552.779	105.581	17.6889	106.133	291.867	1.66386	0.798236	1408.38	297.492	216.017	5.89908	69.25	2.03376	0.85	0.603531	0.14409
1555	MR	60	18	1156.1	220.815	36.9953	221.972	610.422	3.47987	1.48695	1705.11	343.958	164.256	6.19747	77.75	2.19307	0.85	0.498501	0.137153
1555	MR	70	21	2096.24	400.382	67.0796	402.478	1106.81	6.30968	2.38209	2096.24	400.382	67.0796	6.30968	88	2.38209	1.2	0.572454	0.190184
1555	MR	80	24	2972.51	567.749	95.1202	570.721	1569.48	8.94724	2.97996	2972.51	567.749	95.1202	8.94724	99.75	2.97996	1.15	0.386879	0.128531
1555	MR	90	27	3325.4	635.152	106.413	638.477	1755.81	10.0095	3.00262	3325.4	635.152	106.413	10.0095	110.75	3.00262	1.05	0.315751	0.104901
1555	MR	100	30	3766.06	719.318	120.514	723.084	1988.48	11.3358	3.11245	3766.06	719.318	120.514	11.3358	121	3.11245	1	0.265529	0.0882157
1556	TM	10	2	16.3255	3.11817	0.522416	3.1345	8.61986	0.0491398	0.0366865	824.845	257.398	206.452	4.25344	44.5	1.85359	0.5	0.606174	0.117552
1556	TM	20	5	24.461	4.67205	0.782752	4.69651	12.9154	0.0736276	0.0499204	828.799	257.636	205.648	4.25619	49	1.69143	0.4	0.482626	0.0939809
1556	TM	30	8	132.93	25.3895	4.25374	25.5225	70.1868	0.400118	0.24169	969.329	288.437	217.285	4.7494	55	1.76242	0.8	0.825313	0.168442
1556	TM	40	11	224.234	42.8288	7.1755	43.053	118.396	0.674946	0.353125	1060.63	305.877	220.207	5.02423	63.5	1.67029	0.9	0.848549	0.179132
1556	TM	50	14	319.728	61.068	10.2313	61.3878	168.816	0.962381	0.441004	1156.13	324.116	223.262	5.31166	72.5	1.59466	0.9	0.778461	0.169439
1556	TM	60	17	747.792	142.828	23.9293	143.576	394.834	2.25085	0.906415	1284.48	311.617	160.624	5.04164	82.5	1.55695	1.1	0.856376	0.218183
1556	TM	70	20	1916.3	366.013	61.3216	367.929	1011.81	5.76806	2.02248	1916.3	366.013	61.3216	5.76806	94.75	2.02248	1.35	0.704483	0.234047
1556	TM	80	23	3197.25	610.675	102.312	613.872	1688.15	9.62372	2.92654	3197.25	610.675	102.312	9.62372	109.25	2.92654	1.55	0.484792	0.16106
1556	TM	90	26	3734.62	713.312	119.508	717.047	1971.88	11.2412	2.9877	3734.62	713.312	119.508	11.2412	125	2.9877	1.6	0.428424	0.142333
1556	TM	100	29	4408.54	842.032	141.073	846.44	2327.71	13.2697	3.11008	4408.54	842.032	141.073	13.2697	141.75	3.11008	1.75	0.396957	0.131879
1557	WM	10	1	1.838	0.351058	0.058816	0.352896	0.970464	0.00553238	0.00406188	615.638	143.796	152.158	3.09908	45.25	1.36053	0.55	0.893382	0.177472
1557	WM	20	4	224.236	42.8291	7.17555	43.0533	118.397	0.67495	0.441844	838.036	186.274	159.275	3.7685	50.75	1.6513	0.55	0.656296	0.145947
1557	WM	30	7	540.832	103.299	17.3066	103.84	285.559	1.6279	0.944684	1154.63	246.744	169.406	4.72145	57.25	2.01682	0.75	0.649558	0.158849
1557	WM	40	10	889.388	169.873	28.4604	170.762	469.597	2.67706	1.34756	1503.19	313.318	180.56	5.77061	66	2.27756	1	0.665253	0.173292
1557	WM	50	13	1097.18	209.562	35.1099	210.659	579.313	3.30252	1.42956	1710.98	353.007	187.21	6.39608	76.75	2.22929	1.15	0.672128	0.179798
1557	WM	60	16	1607.79	307.088	51.4493	308.696	848.913	4.83945	1.83224	2001.65	399.132	149.047	6.82448	87.75	2.28108	1.05	0.524568	0.153858
1557	WM	70	19	2151.38	410.913	68.8441	413.065	1135.93	6.47565	2.19528	2151.38	410.913	68.8441	6.47565	98	2.19528	1	0.464818	0.154425
1557	WM	80	22	2728.97	521.233	87.3271	523.962	1440.9	8.2142	2.53269	2728.97	521.233	87.3271	8.2142	107.75	2.53269	0.95	0.348117	0.115653
1557	WM	90	25	3319.43	634.011	106.222	637.33	1752.66	9.99148	2.79531	3319.43	634.011	106.222	9.99148	118.75	2.79531	1.25	0.376571	0.125107
1557	WM	100	28	3568.78	681.638	114.201	685.206	1884.32	10.742	2.73995	3568.78	681.638	114.201	10.742	130.25	2.73995	1.05	0.294218	0.0977468
1560	MR	10	3	5.0545	0.96541	0.161744	0.970464	2.66878	0.015214	0.0120345	632.495	141.7	145.602	3.12104	42	1.50594	0.4	0.632417	0.128162
1560	MR	20	6	164.042	31.3319	5.24933	31.496	86.6139	0.493765	0.364537	1019.64	223.243	203.577	4.72898	45	2.26587	0.2	0.196147	0.0422924
1560	MR	30	9	342.327	65.3846	10.9545	65.7269	180.749	1.03041	0.70221	1197.93	257.296	209.283	5.26563	48.75	2.45729	0.55	0.459126	0.104451
1560	MR	40	12	431.419	82.4011	13.8054	82.8325	227.789	1.29857	0.791595	1287.02	274.312	212.134	5.53379	54.5	2.3615	0.6	0.466193	0.108425
1560	MR	50	15	542.669	103.65	17.3654	104.193	286.529	1.63344	0.878817	1398.27	295.561	215.694	5.86866	61.75	2.2644	0.85	0.607894	0.144837
1560	MR	60	18	1361.96	260.134	43.5827	261.496	719.114	4.09949	1.94565	1910.97	383.277	170.843	6.81709	70	2.72995	0.8	0.418636	0.117352
1560	MR	70	21	2440.4	466.117	78.0929	468.558	1288.53	7.34562	3.06007	2440.4	466.117	78.0929	7.34562	79.75	3.06007	1.15	0.471233	0.156556
1560	MR	80	24	3112.65	594.517	99.6049	597.629	1643.48	9.36909	3.39254	3112.65	594.517	99.6049	9.36909	91.75	3.39254	1.25	0.401587	0.133418
1560	MR	90	27	3689.78	704.749	118.073	708.439	1948.21	11.1063	3.49743	3689.78	704.749	118.073	11.1063	105.5	3.49743	1.5	0.406528	0.135059
1560	MR	100	30	3708.62	708.347	118.676	712.056	1958.15	11.163	3.0777	3708.62	708.347	118.676	11.163	120.5	3.0777	1.5	0.404463	0.134373
1563	TM	10	2	29.651	5.66334	0.948832	5.69299	15.6557	0.0892495	0.0714482	866.051	268.711	213.98	4.43853	41.5	2.08687	0.7	0.808266	0.15771
1563	TM	20	5	64.6213	12.3427	2.06788	12.4073	34.12	0.19451	0.136765	901.021	275.39	215.099	4.54379	47.25	1.90692	0.45	0.499433	0.0990363
1563	TM	30	8	249.183	47.594	7.97386	47.8431	131.569	0.750041	0.463596	1085.58	310.642	221.005	5.09932	53.75	2.01969	0.85	0.782989	0.166689
1563	TM	40	11	285.44	54.519	9.13408	54.8045	150.712	0.859174	0.449512	1121.84	317.567	222.165	5.20845	63.5	1.76668	1.1	0.980532	0.211195
1563	TM	50	14	594.509	113.551	19.0243	114.146	313.901	1.78947	0.834399	1430.91	376.599	232.055	6.13875	71.25	2.00829	0.45	0.314485	0.0733048
1563	TM	60	17	1623.6	310.107	51.9552	311.731	857.26	4.88703	2.08154	2160.29	478.896	188.65	7.67782	78	2.7696	0.9	0.416611	0.117221
1563	TM	70	20	3139.95	599.73	100.478	602.87	1657.89	9.45124	3.53797	3139.95	599.73	100.478	9.45124	88.75	3.53797	1.25	0.398096	0.132258
1563	TM	80	23	3478.92	664.474	111.326	667.953	1836.87	10.4716	3.50521	3478.92	664.474	111.326	10.4716	99.25	3.50521	0.85	0.244328	0.0811723
1563	TM	90	26	3314.64	633.096	106.068	636.41	1750.13	9.97706	3.10505	3314.64	633.096	106.068	9.97706	106.75	3.10505	0.65	0.1961	0.0651495
1563	TM	100	29	3422.46	653.689	109.519	657.112	1807.06	10.3016	2.88815	3422.46	653.689	109.519	10.3016	118.5	2.88815	1.7	0.496719	0.165023
1564	WM	10	1	17.0015	3.24729	0.544048	3.26429	8.97679	0.0511745	0.0422398	551.007	128.044	132.871	2.74256	40.25	1.36896	0.75	1.36114	0.273467
1564	WM	20	4	184.26	35.1936	5.8963	35.3778	97.289	0.554621	0.396257	798.06	178.639	157.996	3.64817	46.5	1.71626	0.5	0.62652	0.137055
1564	WM	30	7	400.684	76.5306	12.8219	76.9313	211.561	1.20606	0.752458	1014.48	219.976	164.922	4.29961	53.25	1.90513	0.85	0.837864	0.197692
1564	WM	40	10	572.537	109.355	18.3212	109.927	302.3	1.72334	0.934754	1186.34	252.8	170.421	4.81689	61.25	1.93688	0.75	0.632198	0.155702
1564	WM	50	13	907.513	173.335	29.0404	174.242	479.167	2.73161	1.31524	1521.31	316.78	181.14	5.82516	69	2.2048	0.8	0.525862	0.137335
1564	WM	60	16	1599.98	305.596	51.1993	307.196	844.789	4.81594	2.03819	1993.83	397.64	148.797	6.80097	78.5	2.53992	1.1	0.551701	0.161742
1564	WM	70	19	2522.2	481.739	80.7103	484.262	1331.72	7.59181	2.77164	2522.2	481.739	80.7103	7.59181	91	2.77164	1.4	0.555072	0.184409
1564	WM	80	22	3125.98	597.062	100.031	600.188	1650.52	9.4092	2.99137	3125.98	597.062	100.031	9.4092	104.5	2.99137	1.3	0.41587	0.138163
1564	WM	90	25	3665.43	700.097	117.294	703.763	1935.35	11.0329	3.1063	3665.43	700.097	117.294	11.0329	118	3.1063	1.4	0.381947	0.126893
1564	WM	100	28	4143.77	791.46	132.601	795.604	2187.91	12.4728	3.09815	4143.77	791.46	132.601	12.4728	133.75	3.09815	1.75	0.422321	0.140306
1565	MR	10	3	11.947	2.28188	0.382304	2.29382	6.30802	0.0359605	0.0251516	628.692	140.618	143.344	3.08885	47.5	1.32356	0.5	0.795302	0.161873
1565	MR	20	6	117.172	22.3799	3.74952	22.4971	61.8671	0.352689	0.216986	972.773	214.291	202.078	4.58791	54	1.80143	0.8	0.822392	0.174371
1565	MR	30	9	163.582	31.2442	5.23462	31.4077	86.3713	0.492382	0.262782	1019.18	223.155	203.563	4.7276	62.25	1.63724	0.85	0.834002	0.179795
1565	MR	40	12	368.06	70.2994	11.7779	70.6674	194.335	1.10786	0.516575	1223.66	262.21	210.106	5.34308	71.25	1.71742	0.95	0.77636	0.1778
1565	MR	50	15	628.137	119.974	20.1004	120.602	331.656	1.89069	0.768363	1483.74	311.885	218.428	6.12591	81.75	1.81497	1.15	0.77507	0.187727
1565	MR	60	18	1183.21	225.994	37.8628	227.177	624.736	3.56147	1.2554	1732.22	349.137	165.123	6.27907	94.25	1.8379	1.35	0.779346	0.215
1565	MR	70	21	2079.7	397.222	66.5503	399.302	1098.08	6.25989	1.93911	2079.7	397.222	66.5503	6.25989	107.25	1.93911	1.25	0.601049	0.199684
1565	MR	80	24	2987.67	570.645	95.6054	573.632	1577.49	8.99288	2.50538	2987.67	570.645	95.6054	8.99288	119.25	2.50538	1.15	0.384915	0.127879
1565	MR	90	27	2902.2	554.321	92.8705	557.223	1532.36	8.73563	2.19034	2902.2	554.321	92.8705	8.73563	132.5	2.19034	1.5	0.516849	0.171711
1565	MR	100	30	3750.44	716.334	120.014	720.084	1980.23	11.2888	2.55132	3750.44	716.334	120.014	11.2888	147	2.55132	1.4	0.37329	0.124016
1566	TM	10	2	28.732	5.48781	0.919424	5.51654	15.1705	0.0864833	0.0634961	865.132	268.536	213.951	4.43576	45.25	1.91189	0.75	0.86692	0.16908
1566	TM	20	5	64.4375	12.3076	2.062	12.372	34.023	0.193957	0.126348	900.837	275.355	215.093	4.54324	51	1.76635	0.4	0.444031	0.088043
1566	TM	30	8	218.856	41.8015	7.00339	42.0204	115.556	0.658757	0.385649	1055.26	304.849	220.034	5.00804	56.75	1.85948	0.75	0.710728	0.149759
1566	TM	40	11	231.219	44.1628	7.399	44.394	122.084	0.695969	0.358479	1067.62	307.211	220.43	5.04525	64.5	1.65522	0.8	0.749331	0.158565
1566	TM	50	14	339.027	64.7542	10.8489	65.0932	179.006	1.02047	0.462835	1175.43	327.802	223.88	5.36975	73.25	1.60468	0.95	0.808217	0.176917
1566	TM	60	17	615.456	117.552	19.6946	118.168	324.961	1.85252	0.741513	1152.15	286.341	156.39	4.64331	83	1.38813	1	0.867946	0.215364
1566	TM	70	20	1922.27	367.154	61.5127	369.076	1014.96	5.78604	2.0076	1922.27	367.154	61.5127	5.78604	95.75	2.0076	1.55	0.806337	0.267886
1566	TM	80	23	2599.44	496.493	83.1821	499.092	1372.5	7.82431	2.37935	2599.44	496.493	83.1821	7.82431	109.25	2.37935	1.15	0.442403	0.146978
1566	TM	90	26	2779.78	530.938	88.9529	533.718	1467.72	8.36713	2.23725	2779.78	530.938	88.9529	8.36713	124.25	2.23725	1.85	0.665521	0.221103
1566	TM	100	29	3021.77	577.158	96.6967	580.18	1595.5	9.09553	2.1021	3021.77	577.158	96.6967	9.09553	143.75	2.1021	2.05	0.67841	0.225385
1567	WM	10	1	0	0	0	0	0	0	0	613.8	143.445	152.1	3.09355	43.25	1.41919	0.35	0.570218	0.113139
1567	WM	20	4	151.635	28.9623	4.85232	29.1139	80.0633	0.456421	0.315906	765.435	172.407	156.952	3.54997	48	1.59466	0.6	0.783868	0.169015
1567	WM	30	7	395.17	75.4775	12.6454	75.8726	208.65	1.18946	0.738636	1008.97	218.923	164.745	4.28301	53.5	1.88593	0.5	0.495555	0.11674
1567	WM	40	10	646.976	123.572	20.7032	124.219	341.603	1.9474	1.06938	1260.78	267.017	172.803	5.04095	60.5	2.08393	0.9	0.713846	0.178538
1567	WM	50	13	1026.52	196.066	32.8487	197.092	542.004	3.08983	1.45092	1640.32	339.511	184.948	6.18339	70.75	2.31848	1.15	0.701081	0.185982
1567	WM	60	16	1832.03	349.917	58.6248	351.749	967.31	5.5144	2.2829	2225.88	441.961	156.222	7.49943	80.25	2.77368	0.75	0.336945	0.100008
1567	WM	70	19	2779.98	530.975	88.9592	533.755	1467.83	8.36772	3.02171	2779.98	530.975	88.9592	8.36772	92	3.02171	1.6	0.575545	0.191211
1567	WM	80	22	3722.87	711.068	119.132	714.791	1965.67	11.2058	3.49565	3722.87	711.068	119.132	11.2058	106.5	3.49565	1.3	0.349193	0.116011
1567	WM	90	25	3216.5	614.351	102.928	617.568	1698.31	9.68166	2.69727	3216.5	614.351	102.928	9.68166	119.25	2.69727	1.25	0.388621	0.12911
1567	WM	100	28	3959.97	756.354	126.719	760.314	2090.86	11.9195	3.01138	3959.97	756.354	126.719	11.9195	131.5	3.01138	1.2	0.303033	0.100675
1571	MR	10	3	10.109	1.93082	0.323488	1.94093	5.33755	0.0304281	0.0220962	696.728	155.939	159.482	3.42919	45.75	1.5229	0.75	1.07646	0.21871
1571	MR	20	6	162.663	31.0686	5.20522	31.2313	85.8861	0.489616	0.308366	1018.26	222.98	203.533	4.72484	52.75	1.93036	0.65	0.638342	0.137571
1571	MR	30	9	431.011	82.3231	13.7924	82.7541	227.574	1.29734	0.718352	1286.61	274.234	212.12	5.53256	60	2.14435	0.8	0.621789	0.144598
1571	MR	40	12	672.593	128.465	21.523	129.138	355.129	2.02451	0.96776	1528.19	320.376	219.851	6.25973	69.5	2.19884	1.1	0.719804	0.175727
1571	MR	50	15	1040.77	198.787	33.3046	199.827	549.525	3.13271	1.30914	1896.37	390.698	231.633	7.36793	79.5	2.38537	0.9	0.474592	0.122151
1571	MR	60	18	1915.2	365.802	61.2863	367.718	1011.22	5.76474	2.13988	2464.21	488.945	188.547	8.48234	89.5	2.7533	1.1	0.446391	0.129681
1571	MR	70	21	3879.1	740.908	124.131	744.787	2048.16	11.6761	3.84069	3879.1	740.908	124.131	11.6761	101	3.84069	1.2	0.30935	0.102774
1571	MR	80	24	4572.02	873.257	146.305	877.829	2414.03	13.7618	4.01055	4572.02	873.257	146.305	13.7618	114	4.01055	1.4	0.30621	0.101731
1571	MR	90	27	5081.15	970.5	162.597	975.581	2682.85	15.2943	3.97742	5081.15	970.5	162.597	15.2943	127.75	3.97742	1.35	0.265688	0.0882684
1571	MR	100	30	5084.83	971.202	162.714	976.287	2684.79	15.3053	3.59988	5084.83	971.202	162.714	15.3053	141.25	3.59988	1.35	0.265496	0.0882046
1573	TM	10	2	4.838	0.924058	0.154816	0.928896	2.55446	0.0145624	0.0121711	834.268	261.78	211.411	4.3276	39.75	2.09879	0.45	0.539395	0.103984
1573	TM	20	5	67.654	12.9219	2.16493	12.9896	35.7213	0.203639	0.155526	904.054	275.97	215.196	4.55292	43.5	2.07829	0.3	0.331839	0.0658918
1573	TM	30	8	266.185	50.8412	8.5179	51.1074	140.545	0.801215	0.554551	1102.58	313.889	221.549	5.1505	48	2.29705	0.6	0.544176	0.116494
1573	TM	40	11	381.384	72.8442	12.2043	73.2256	201.37	1.14796	0.706266	1217.78	335.892	225.235	5.49724	54	2.25515	0.6	0.492698	0.109146
1573	TM	50	14	536.153	102.405	17.1569	102.941	283.089	1.61382	0.878939	1372.55	365.453	230.188	5.9631	61	2.25009	0.8	0.582856	0.134158
1573	TM	60	17	874.206	166.973	27.9746	167.847	461.581	2.63136	1.27621	1424.06	339.903	168.023	5.49061	68.5	2.07892	0.7	0.491552	0.12749
1573	TM	70	20	2037.61	389.183	65.2034	391.221	1075.86	6.1332	2.68106	2037.61	389.183	65.2034	6.1332	76	2.68106	0.8	0.392617	0.130438
1573	TM	80	23	2491.92	475.956	79.7413	478.448	1315.73	7.50067	2.92307	2491.92	475.956	79.7413	7.50067	85.25	2.92307	1.05	0.421362	0.139987
1573	TM	90	26	2771.05	529.27	88.6736	532.041	1463.11	8.34086	2.87901	2771.05	529.27	88.6736	8.34086	96.25	2.87901	1.15	0.415005	0.137876
1573	TM	100	29	3653.12	697.747	116.9	701.4	1928.85	10.9959	3.36694	3653.12	697.747	116.9	10.9959	108.5	3.36694	1.3	0.35586	0.118226
1574	WM	10	1	0	0	0	0	0	0	0	613.8	143.445	152.1	3.09355	44.75	1.37162	0.65	1.05898	0.210114
1574	WM	20	4	15.8068	3.0191	0.505818	3.03491	8.34599	0.0475785	0.0311464	629.607	146.464	152.605	3.14113	50.75	1.2406	0.55	0.873561	0.175096
1574	WM	30	7	86.386	16.4997	2.76435	16.5861	45.6118	0.260022	0.150893	700.186	159.945	154.864	3.35357	57.25	1.22303	0.75	1.07114	0.223642
1574	WM	40	10	133.714	25.5395	4.27886	25.6732	70.6013	0.402481	0.201074	747.514	168.985	156.379	3.49603	66.5	1.12408	1.1	1.47154	0.314642
1574	WM	50	13	376.331	71.8791	12.0426	72.2555	198.703	1.13275	0.476368	990.131	215.324	164.142	4.22631	79	1.25333	1.4	1.41396	0.331258
1574	WM	60	16	908.891	173.598	29.0845	174.507	479.894	2.73576	0.993323	1302.75	265.642	126.682	4.72079	91.5	1.42377	1.1	0.84437	0.233012
1574	WM	70	19	2232.25	426.36	71.432	428.592	1178.63	6.71908	2.16723	2232.25	426.36	71.432	6.71908	103	2.16723	1.2	0.537574	0.178596
1574	WM	80	22	2865.44	547.299	91.6941	550.165	1512.95	8.62498	2.49169	2865.44	547.299	91.6941	8.62498	115	2.49169	1.2	0.418784	0.139131
1574	WM	90	25	4261.4	813.928	136.365	818.189	2250.02	12.8268	3.31627	4261.4	813.928	136.365	12.8268	128.5	3.31627	1.5	0.351997	0.116942
1574	WM	100	28	5116.07	977.17	163.714	982.286	2701.29	15.3994	3.56521	5116.07	977.17	163.714	15.3994	143.5	3.56521	1.5	0.293194	0.0974065
1576	MR	10	3	54.6805	10.444	1.74978	10.4987	28.8713	0.164588	0.12866	910.281	202.355	200.078	4.39981	42.5	2.14184	0.4	0.439425	0.0909131
1576	MR	20	6	137.85	26.3293	4.4112	26.4672	72.7848	0.414928	0.293298	993.45	218.24	202.739	4.65015	47	2.11372	0.5	0.503297	0.107523
1576	MR	30	9	221.479	42.3025	7.08733	42.524	116.941	0.666652	0.408256	1077.08	234.214	205.415	4.90187	54.25	1.9854	0.95	0.882015	0.193804
1576	MR	40	12	401.603	76.7062	12.8513	77.1078	212.046	1.20883	0.653013	1257.2	268.617	211.179	5.44405	61.5	2.04423	0.5	0.397708	0.0918435
1576	MR	50	15	1063.74	203.175	34.0398	204.239	561.656	3.20186	1.54166	1919.34	395.086	232.368	7.43708	69	2.78166	1	0.521012	0.134461
1576	MR	60	18	1925.76	367.821	61.6245	369.747	1016.8	5.79655	2.42235	2474.77	490.964	188.885	8.51415	79.5	3.11292	1.1	0.444485	0.129197
1576	MR	70	21	2938.04	561.166	94.0174	564.104	1551.29	8.84351	3.26449	2938.04	561.166	94.0174	8.84351	90	3.26449	1	0.340363	0.113077
1576	MR	80	24	3703.57	707.382	118.514	711.085	1955.48	11.1477	3.73156	3703.57	707.382	118.514	11.1477	99.25	3.73156	0.85	0.229508	0.0762486
1576	MR	90	27	3905.75	745.998	124.984	749.904	2062.24	11.7563	3.57506	3905.75	745.998	124.984	11.7563	109.25	3.57506	1.15	0.294438	0.0978198
1576	MR	100	30	4837.62	923.985	154.804	928.822	2554.26	14.5612	3.98158	4837.62	923.985	154.804	14.5612	121.5	3.98158	1.3	0.268727	0.0892782
1577	TM	10	2	55.383	10.5782	1.77226	10.6335	29.2422	0.166703	0.121721	891.783	273.626	214.803	4.51598	45.5	1.95996	0.7	0.784944	0.155005
1577	TM	20	5	185.102	35.3545	5.92327	35.5396	97.734	0.557158	0.359422	1021.5	298.402	218.954	4.90644	51.5	1.9835	0.5	0.489475	0.101907
1577	TM	30	8	244.588	46.7163	7.82682	46.9609	129.142	0.73621	0.421703	1080.99	309.764	220.858	5.08549	58	1.86377	0.8	0.740064	0.15731
1577	TM	40	11	372.193	71.089	11.9102	71.4612	196.518	1.1203	0.559689	1208.59	334.137	224.941	5.46958	66.5	1.81743	0.9	0.744667	0.164546
1577	TM	50	14	565.56	108.022	18.0979	108.588	298.616	1.70234	0.759142	1401.96	371.07	231.129	6.05162	74.5	1.88183	0.7	0.499301	0.115672
1577	TM	60	17	1245.89	237.965	39.8685	239.211	657.83	3.75013	1.49208	1782.58	406.754	176.563	6.54092	83.5	2.13483	1.1	0.617083	0.168172
1577	TM	70	20	2492.97	476.158	79.7751	478.651	1316.29	7.50384	2.59685	2492.97	476.158	79.7751	7.50384	96	2.59685	1.4	0.561579	0.186571
1577	TM	80	23	3536.82	675.533	113.178	679.069	1867.44	10.6458	3.19352	3536.82	675.533	113.178	10.6458	110.75	3.19352	1.55	0.438247	0.145597
1577	TM	90	26	4446.85	849.347	142.299	853.794	2347.93	13.385	3.50836	4446.85	849.347	142.299	13.385	126.75	3.50836	1.65	0.37105	0.123272
1577	TM	100	29	4402.11	840.803	140.868	845.205	2324.31	13.2504	3.05172	4402.11	840.803	140.868	13.2504	144.25	3.05172	1.85	0.420253	0.139619
1578	WM	10	1	49.626	9.47857	1.58803	9.52819	26.2025	0.149374	0.113431	646.035	148.859	149.378	3.15528	43.75	1.47665	0.75	1.16093	0.237697
1578	WM	20	4	308.325	58.89	9.86638	59.1983	162.795	0.928057	0.613581	922.125	202.335	161.966	4.02161	50.25	1.83507	0.55	0.596449	0.136761
1578	WM	30	7	437.444	83.5518	13.9982	83.9892	230.97	1.31671	0.757479	1051.24	226.997	166.098	4.41026	57.75	1.82034	0.95	0.903691	0.215407
1578	WM	40	10	373.114	71.2648	11.9396	71.6379	197.004	1.12307	0.558972	986.914	214.71	164.039	4.21663	66.75	1.47852	0.85	0.861271	0.201583
1578	WM	50	13	658.464	125.767	21.0708	126.425	347.669	1.98198	0.860737	1272.26	269.212	173.17	5.07553	76.5	1.66309	1.1	0.864601	0.216726
1578	WM	60	16	1293.03	246.969	41.3771	248.262	682.721	3.89203	1.46936	1686.89	339.013	138.974	5.87706	88	1.91692	1.2	0.711369	0.204184
1578	WM	70	19	2299.34	439.174	73.5788	441.473	1214.05	6.92101	2.32256	2299.34	439.174	73.5788	6.92101	99	2.32256	1	0.434908	0.144488
1578	WM	80	22	2317.26	442.596	74.1523	444.914	1223.51	6.97495	2.15559	2317.26	442.596	74.1523	6.97495	107.5	2.15559	0.7	0.302081	0.100359
1578	WM	90	25	3247.75	620.319	103.928	623.567	1714.81	9.77572	2.74651	3247.75	620.319	103.928	9.77572	118.25	2.74651	1.45	0.446463	0.148327
1578	WM	100	28	3411.33	651.564	109.162	654.975	1801.18	10.2681	2.55053	3411.33	651.564	109.162	10.2681	133.75	2.55053	1.65	0.483683	0.160692

## Sheet: Liquid feed intake
Calf No.	Treat	Period	Milk DM intake, g	Milk CP intake, g	Milk EE intake, g	Milk Lactose intake, g	Milk ME intake, Mcal	Milk DM intake % of IBW
1505	WM	10	613.8	143.445	152.1	210.656	3.09355	1.55392
1505	WM	20	613.8	143.445	152.1	210.656	3.09355	1.55392
1505	WM	30	613.8	143.445	152.1	210.656	3.09355	1.55392
1505	WM	40	613.8	143.445	152.1	210.656	3.09355	1.55392
1505	WM	50	613.8	143.445	152.1	210.656	3.09355	1.55392
1505	WM	60	393.855	92.0439	97.5973	135.171	1.98503	0.997101
1509	WM	10	613.8	143.445	152.1	210.656	3.09355	1.61526
1509	WM	20	613.8	143.445	152.1	210.656	3.09355	1.61526
1509	WM	30	613.8	143.445	152.1	210.656	3.09355	1.61526
1509	WM	40	613.8	143.445	152.1	210.656	3.09355	1.61526
1509	WM	50	613.8	143.445	152.1	210.656	3.09355	1.61526
1509	WM	60	393.855	92.0439	97.5973	135.171	1.98503	1.03646
1513	WM	10	588.225	137.468	145.762	201.879	2.96465	1.5686
1513	WM	20	601.524	140.576	149.058	206.443	3.03168	1.60406
1513	WM	30	613.8	143.445	152.1	210.656	3.09355	1.6368
1513	WM	40	613.8	143.445	152.1	210.656	3.09355	1.6368
1513	WM	50	613.8	143.445	152.1	210.656	3.09355	1.6368
1513	WM	60	393.855	92.0439	97.5973	135.171	1.98503	1.05028
1519	WM	10	586.179	136.99	145.255	201.177	2.95434	1.65121
1519	WM	20	613.8	143.445	152.1	210.656	3.09355	1.72901
1519	WM	30	552.42	129.101	136.89	189.591	2.7842	1.55611
1519	WM	40	613.8	143.445	152.1	210.656	3.09355	1.72901
1519	WM	50	613.8	143.445	152.1	210.656	3.09355	1.72901
1519	WM	60	393.855	92.0439	97.5973	135.171	1.98503	1.10945
1522	WM	10	603.57	141.054	149.565	207.145	3.04199	1.45439
1522	WM	20	613.8	143.445	152.1	210.656	3.09355	1.47904
1522	WM	30	613.8	143.445	152.1	210.656	3.09355	1.47904
1522	WM	40	613.8	143.445	152.1	210.656	3.09355	1.47904
1522	WM	50	613.8	143.445	152.1	210.656	3.09355	1.47904
1522	WM	60	393.855	92.0439	97.5973	135.171	1.98503	0.949048
1527	WM	10	613.8	143.445	152.1	210.656	3.09355	1.5345
1527	WM	20	613.8	143.445	152.1	210.656	3.09355	1.5345
1527	WM	30	613.8	143.445	152.1	210.656	3.09355	1.5345
1527	WM	40	613.8	143.445	152.1	210.656	3.09355	1.5345
1527	WM	50	613.8	143.445	152.1	210.656	3.09355	1.5345
1527	WM	60	393.855	92.0439	97.5973	135.171	1.98503	0.984637
1531	WM	10	600.501	140.337	148.804	206.092	3.02653	1.50125
1531	WM	20	613.8	143.445	152.1	210.656	3.09355	1.5345
1531	WM	30	598.455	139.859	148.297	205.39	3.01621	1.49614
1531	WM	40	613.8	143.445	152.1	210.656	3.09355	1.5345
1531	WM	50	613.8	143.445	152.1	210.656	3.09355	1.5345
1531	WM	60	393.855	92.0439	97.5973	135.171	1.98503	0.984637
1537	WM	10	602.547	140.815	149.311	206.794	3.03684	1.33899
1537	WM	20	613.8	143.445	152.1	210.656	3.09355	1.364
1537	WM	30	613.8	143.445	152.1	210.656	3.09355	1.364
1537	WM	40	613.8	143.445	152.1	210.656	3.09355	1.364
1537	WM	50	613.8	143.445	152.1	210.656	3.09355	1.364
1537	WM	60	393.855	92.0439	97.5973	135.171	1.98503	0.875233
1540	WM	10	602.547	140.815	149.311	206.794	3.03684	1.54499
1540	WM	20	613.8	143.445	152.1	210.656	3.09355	1.57385
1540	WM	30	613.8	143.445	152.1	210.656	3.09355	1.57385
1540	WM	40	613.8	143.445	152.1	210.656	3.09355	1.57385
1540	WM	50	613.8	143.445	152.1	210.656	3.09355	1.57385
1540	WM	60	393.855	92.0439	97.5973	135.171	1.98503	1.00988
1545	WM	10	613.8	143.445	152.1	210.656	3.09355	1.46143
1545	WM	20	613.8	143.445	152.1	210.656	3.09355	1.46143
1545	WM	30	613.8	143.445	152.1	210.656	3.09355	1.46143
1545	WM	40	613.8	143.445	152.1	210.656	3.09355	1.46143
1545	WM	50	613.8	143.445	152.1	210.656	3.09355	1.46143
1545	WM	60	393.855	92.0439	97.5973	135.171	1.98503	0.93775
1548	WM	10	613.8	143.445	152.1	210.656	3.09355	1.6368
1548	WM	20	567.254	132.567	140.565	194.681	2.85896	1.51268
1548	WM	30	613.8	143.445	152.1	210.656	3.09355	1.6368
1548	WM	40	613.8	143.445	152.1	210.656	3.09355	1.6368
1548	WM	50	613.8	143.445	152.1	210.656	3.09355	1.6368
1548	WM	60	393.855	92.0439	97.5973	135.171	1.98503	1.05028
1554	WM	10	613.8	143.445	152.1	210.656	3.09355	1.51556
1554	WM	20	613.8	143.445	152.1	210.656	3.09355	1.51556
1554	WM	30	613.8	143.445	152.1	210.656	3.09355	1.51556
1554	WM	40	613.8	143.445	152.1	210.656	3.09355	1.51556
1554	WM	50	613.8	143.445	152.1	210.656	3.09355	1.51556
1554	WM	60	393.855	92.0439	97.5973	135.171	1.98503	0.972481
1557	WM	10	613.8	143.445	152.1	210.656	3.09355	1.59429
1557	WM	20	613.8	143.445	152.1	210.656	3.09355	1.59429
1557	WM	30	613.8	143.445	152.1	210.656	3.09355	1.59429
1557	WM	40	613.8	143.445	152.1	210.656	3.09355	1.59429
1557	WM	50	613.8	143.445	152.1	210.656	3.09355	1.59429
1557	WM	60	393.855	92.0439	97.5973	135.171	1.98503	1.023
1564	WM	10	534.006	124.797	132.327	183.271	2.69139	1.25648
1564	WM	20	613.8	143.445	152.1	210.656	3.09355	1.44424
1564	WM	30	613.8	143.445	152.1	210.656	3.09355	1.44424
1564	WM	40	613.8	143.445	152.1	210.656	3.09355	1.44424
1564	WM	50	613.8	143.445	152.1	210.656	3.09355	1.44424
1564	WM	60	393.855	92.0439	97.5973	135.171	1.98503	0.926718
1567	WM	10	613.8	143.445	152.1	210.656	3.09355	1.41103
1567	WM	20	613.8	143.445	152.1	210.656	3.09355	1.41103
1567	WM	30	613.8	143.445	152.1	210.656	3.09355	1.41103
1567	WM	40	613.8	143.445	152.1	210.656	3.09355	1.41103
1567	WM	50	613.8	143.445	152.1	210.656	3.09355	1.41103
1567	WM	60	393.855	92.0439	97.5973	135.171	1.98503	0.905414
1574	WM	10	613.8	143.445	152.1	210.656	3.09355	1.5345
1574	WM	20	613.8	143.445	152.1	210.656	3.09355	1.5345
1574	WM	30	613.8	143.445	152.1	210.656	3.09355	1.5345
1574	WM	40	613.8	143.445	152.1	210.656	3.09355	1.5345
1574	WM	50	613.8	143.445	152.1	210.656	3.09355	1.5345
1574	WM	60	393.855	92.0439	97.5973	135.171	1.98503	0.984637
1578	WM	10	596.409	139.381	147.79	204.688	3.0059	1.47261
1578	WM	20	613.8	143.445	152.1	210.656	3.09355	1.51556
1578	WM	30	613.8	143.445	152.1	210.656	3.09355	1.51556
1578	WM	40	613.8	143.445	152.1	210.656	3.09355	1.51556
1578	WM	50	613.8	143.445	152.1	210.656	3.09355	1.51556
1578	WM	60	393.855	92.0439	97.5973	135.171	1.98503	0.972481
1504	TM	10	801.55	252.087	204.155	195.097	4.16806	2.08195
1504	TM	20	812.702	255.595	206.995	197.812	4.22605	2.11091
1504	TM	30	836.4	263.048	213.031	203.58	4.34928	2.17247
1504	TM	40	836.4	263.048	213.031	203.58	4.34928	2.17247
1504	TM	50	836.4	263.048	213.031	203.58	4.34928	2.17247
1504	TM	60	536.69	168.789	136.695	130.63	2.79079	1.394
1508	TM	10	836.4	263.048	213.031	203.58	4.34928	2.04
1508	TM	20	836.4	263.048	213.031	203.58	4.34928	2.04
1508	TM	30	836.4	263.048	213.031	203.58	4.34928	2.04
1508	TM	40	836.4	263.048	213.031	203.58	4.34928	2.04
1508	TM	50	836.4	263.048	213.031	203.58	4.34928	2.04
1508	TM	60	536.69	168.789	136.695	130.63	2.79079	1.309
1511	TM	10	822.46	258.664	209.481	200.187	4.27679	2.10887
1511	TM	20	836.4	263.048	213.031	203.58	4.34928	2.14462
1511	TM	30	836.4	263.048	213.031	203.58	4.34928	2.14462
1511	TM	40	836.4	263.048	213.031	203.58	4.34928	2.14462
1511	TM	50	836.4	263.048	213.031	203.58	4.34928	2.14462
1511	TM	60	536.69	168.789	136.695	130.63	2.79079	1.37613
1518	TM	10	836.4	263.048	213.031	203.58	4.34928	2.29151
1518	TM	20	836.4	263.048	213.031	203.58	4.34928	2.29151
1518	TM	30	836.4	263.048	213.031	203.58	4.34928	2.29151
1518	TM	40	836.4	263.048	213.031	203.58	4.34928	2.29151
1518	TM	50	836.4	263.048	213.031	203.58	4.34928	2.29151
1518	TM	60	536.69	168.789	136.695	130.63	2.79079	1.47038
1521	TM	10	836.4	263.048	213.031	203.58	4.34928	2.29151
1521	TM	20	836.4	263.048	213.031	203.58	4.34928	2.29151
1521	TM	30	836.4	263.048	213.031	203.58	4.34928	2.29151
1521	TM	40	836.4	263.048	213.031	203.58	4.34928	2.29151
1521	TM	50	836.4	263.048	213.031	203.58	4.34928	2.29151
1521	TM	60	536.69	168.789	136.695	130.63	2.79079	1.47038
1524	TM	10	836.4	263.048	213.031	203.58	4.34928	2.091
1524	TM	20	836.4	263.048	213.031	203.58	4.34928	2.091
1524	TM	30	836.4	263.048	213.031	203.58	4.34928	2.091
1524	TM	40	836.4	263.048	213.031	203.58	4.34928	2.091
1524	TM	50	836.4	263.048	213.031	203.58	4.34928	2.091
1524	TM	60	536.69	168.789	136.695	130.63	2.79079	1.34172
1530	TM	10	836.4	263.048	213.031	203.58	4.34928	2.35606
1530	TM	20	836.4	263.048	213.031	203.58	4.34928	2.35606
1530	TM	30	836.4	263.048	213.031	203.58	4.34928	2.35606
1530	TM	40	836.4	263.048	213.031	203.58	4.34928	2.35606
1530	TM	50	836.4	263.048	213.031	203.58	4.34928	2.35606
1530	TM	60	536.69	168.789	136.695	130.63	2.79079	1.5118
1533	TM	10	836.4	263.048	213.031	203.58	4.34928	1.94512
1533	TM	20	836.4	263.048	213.031	203.58	4.34928	1.94512
1533	TM	30	836.4	263.048	213.031	203.58	4.34928	1.94512
1533	TM	40	836.4	263.048	213.031	203.58	4.34928	1.94512
1533	TM	50	836.4	263.048	213.031	203.58	4.34928	1.94512
1533	TM	60	536.69	168.789	136.695	130.63	2.79079	1.24812
1539	TM	10	836.4	263.048	213.031	203.58	4.34928	2.091
1539	TM	20	786.216	247.265	200.249	191.365	4.08832	1.96554
1539	TM	30	836.4	263.048	213.031	203.58	4.34928	2.091
1539	TM	40	836.4	263.048	213.031	203.58	4.34928	2.091
1539	TM	50	836.4	263.048	213.031	203.58	4.34928	2.091
1539	TM	60	536.69	168.789	136.695	130.63	2.79079	1.34172
1544	TM	10	836.4	263.048	213.031	203.58	4.34928	1.94512
1544	TM	20	836.4	263.048	213.031	203.58	4.34928	1.94512
1544	TM	30	836.4	263.048	213.031	203.58	4.34928	1.94512
1544	TM	40	836.4	263.048	213.031	203.58	4.34928	1.94512
1544	TM	50	836.4	263.048	213.031	203.58	4.34928	1.94512
1544	TM	60	536.69	168.789	136.695	130.63	2.79079	1.24812
1547	TM	10	836.4	263.048	213.031	203.58	4.34928	2.01542
1547	TM	20	773.67	243.319	197.054	188.311	4.02308	1.86427
1547	TM	30	836.4	263.048	213.031	203.58	4.34928	2.01542
1547	TM	40	836.4	263.048	213.031	203.58	4.34928	2.01542
1547	TM	50	836.4	263.048	213.031	203.58	4.34928	2.01542
1547	TM	60	536.69	168.789	136.695	130.63	2.79079	1.29323
1552	TM	10	836.4	263.048	213.031	203.58	4.34928	2.17247
1552	TM	20	836.4	263.048	213.031	203.58	4.34928	2.17247
1552	TM	30	836.4	263.048	213.031	203.58	4.34928	2.17247
1552	TM	40	836.4	263.048	213.031	203.58	4.34928	2.17247
1552	TM	50	836.4	263.048	213.031	203.58	4.34928	2.17247
1552	TM	60	536.69	168.789	136.695	130.63	2.79079	1.394
1556	TM	10	808.52	254.28	205.93	196.794	4.2043	1.94824
1556	TM	20	804.338	252.964	204.865	195.776	4.18256	1.93816
1556	TM	30	836.4	263.048	213.031	203.58	4.34928	2.01542
1556	TM	40	836.4	263.048	213.031	203.58	4.34928	2.01542
1556	TM	50	836.4	263.048	213.031	203.58	4.34928	2.01542
1556	TM	60	536.69	168.789	136.695	130.63	2.79079	1.29323
1563	TM	10	836.4	263.048	213.031	203.58	4.34928	1.85867
1563	TM	20	836.4	263.048	213.031	203.58	4.34928	1.85867
1563	TM	30	836.4	263.048	213.031	203.58	4.34928	1.85867
1563	TM	40	836.4	263.048	213.031	203.58	4.34928	1.85867
1563	TM	50	836.4	263.048	213.031	203.58	4.34928	1.85867
1563	TM	60	536.69	168.789	136.695	130.63	2.79079	1.19264
1566	TM	10	836.4	263.048	213.031	203.58	4.34928	2.17247
1566	TM	20	836.4	263.048	213.031	203.58	4.34928	2.17247
1566	TM	30	836.4	263.048	213.031	203.58	4.34928	2.17247
1566	TM	40	836.4	263.048	213.031	203.58	4.34928	2.17247
1566	TM	50	836.4	263.048	213.031	203.58	4.34928	2.17247
1566	TM	60	536.69	168.789	136.695	130.63	2.79079	1.394
1573	TM	10	829.43	260.856	211.256	201.883	4.31304	2.12674
1573	TM	20	836.4	263.048	213.031	203.58	4.34928	2.14462
1573	TM	30	836.4	263.048	213.031	203.58	4.34928	2.14462
1573	TM	40	836.4	263.048	213.031	203.58	4.34928	2.14462
1573	TM	50	836.4	263.048	213.031	203.58	4.34928	2.14462
1573	TM	60	549.856	172.93	140.048	133.835	2.85925	1.40989
1577	TM	10	836.4	263.048	213.031	203.58	4.34928	1.99143
1577	TM	20	836.4	263.048	213.031	203.58	4.34928	1.99143
1577	TM	30	836.4	263.048	213.031	203.58	4.34928	1.99143
1577	TM	40	836.4	263.048	213.031	203.58	4.34928	1.99143
1577	TM	50	836.4	263.048	213.031	203.58	4.34928	1.99143
1577	TM	60	536.69	168.789	136.695	130.63	2.79079	1.27783
1503	MR	10	848.47	190.312	196.675	289.159	4.19993	2.29316
1503	MR	20	855.6	191.911	198.328	291.588	4.23522	2.31243
1503	MR	30	855.6	191.911	198.328	291.588	4.23522	2.31243
1503	MR	40	855.6	191.911	198.328	291.588	4.23522	2.31243
1503	MR	50	855.6	191.911	198.328	291.588	4.23522	2.31243
1503	MR	60	549.01	123.143	127.261	187.103	2.7176	1.48381
1506	MR	10	741.52	166.323	171.884	252.71	3.67052	1.87727
1506	MR	20	855.6	191.911	198.328	291.588	4.23522	2.16608
1506	MR	30	855.6	191.911	198.328	291.588	4.23522	2.16608
1506	MR	40	855.6	191.911	198.328	291.588	4.23522	2.16608
1506	MR	50	855.6	191.911	198.328	291.588	4.23522	2.16608
1506	MR	60	549.01	123.143	127.261	187.103	2.7176	1.3899
1510	MR	10	808.542	181.356	187.42	275.551	4.00228	2.27758
1510	MR	20	812.82	182.316	188.412	277.009	4.02346	2.28963
1510	MR	30	852.748	191.271	197.667	290.617	4.2211	2.40211
1510	MR	40	855.6	191.911	198.328	291.588	4.23522	2.41014
1510	MR	50	855.6	191.911	198.328	291.588	4.23522	2.41014
1510	MR	60	514.944	115.502	119.364	175.493	2.54897	1.45055
1516	MR	10	777.17	174.319	180.148	264.86	3.84699	2.07245
1516	MR	20	812.82	182.316	188.412	277.009	4.02346	2.16752
1516	MR	30	855.6	191.911	198.328	291.588	4.23522	2.2816
1516	MR	40	855.6	191.911	198.328	291.588	4.23522	2.2816
1516	MR	50	855.6	191.911	198.328	291.588	4.23522	2.2816
1516	MR	60	549.01	123.143	127.261	187.103	2.7176	1.46403
1520	MR	10	805.69	180.716	186.759	274.579	3.98817	1.89574
1520	MR	20	855.6	191.911	198.328	291.588	4.23522	2.01318
1520	MR	30	855.6	191.911	198.328	291.588	4.23522	2.01318
1520	MR	40	855.6	191.911	198.328	291.588	4.23522	2.01318
1520	MR	50	855.6	191.911	198.328	291.588	4.23522	2.01318
1520	MR	60	549.01	123.143	127.261	187.103	2.7176	1.29179
1523	MR	10	855.6	191.911	198.328	291.588	4.23522	2.06169
1523	MR	20	855.6	191.911	198.328	291.588	4.23522	2.06169
1523	MR	30	855.6	191.911	198.328	291.588	4.23522	2.06169
1523	MR	40	855.6	191.911	198.328	291.588	4.23522	2.06169
1523	MR	50	855.6	191.911	198.328	291.588	4.23522	2.06169
1523	MR	60	549.01	123.143	127.261	187.103	2.7176	1.32292
1529	MR	10	824.228	184.874	191.056	280.897	4.07993	2.03513
1529	MR	20	855.6	191.911	198.328	291.588	4.23522	2.11259
1529	MR	30	798.56	179.117	185.106	272.149	3.95287	1.97175
1529	MR	40	855.6	191.911	198.328	291.588	4.23522	2.11259
1529	MR	50	855.6	191.911	198.328	291.588	4.23522	2.11259
1529	MR	60	549.01	123.143	127.261	187.103	2.7176	1.35558
1532	MR	10	727.26	163.124	168.579	247.85	3.59994	1.86477
1532	MR	20	663.09	148.731	153.704	225.981	3.2823	1.70023
1532	MR	30	855.6	191.911	198.328	291.588	4.23522	2.19385
1532	MR	40	855.6	191.911	198.328	291.588	4.23522	2.19385
1532	MR	50	819.95	183.915	190.064	279.439	4.05875	2.10244
1532	MR	60	549.01	123.143	127.261	187.103	2.7176	1.40772
1538	MR	10	728.686	163.444	168.909	248.336	3.607	1.86843
1538	MR	20	714.426	160.246	165.604	243.476	3.53641	1.83186
1538	MR	30	855.6	191.911	198.328	291.588	4.23522	2.19385
1538	MR	40	855.6	191.911	198.328	291.588	4.23522	2.19385
1538	MR	50	855.6	191.911	198.328	291.588	4.23522	2.19385
1538	MR	60	549.01	123.143	127.261	187.103	2.7176	1.40772
1541	MR	10	775.031	173.839	179.652	264.131	3.8364	1.8024
1541	MR	20	855.6	191.911	198.328	291.588	4.23522	1.98977
1541	MR	30	855.6	191.911	198.328	291.588	4.23522	1.98977
1541	MR	40	855.6	191.911	198.328	291.588	4.23522	1.98977
1541	MR	50	855.6	191.911	198.328	291.588	4.23522	1.98977
1541	MR	60	549.01	123.143	127.261	187.103	2.7176	1.27677
1546	MR	10	803.551	180.236	186.263	273.85	3.97758	2.11461
1546	MR	20	855.6	191.911	198.328	291.588	4.23522	2.25158
1546	MR	30	855.6	191.911	198.328	291.588	4.23522	2.25158
1546	MR	40	855.6	191.911	198.328	291.588	4.23522	2.25158
1546	MR	50	775.388	173.919	179.735	264.252	3.83817	2.04049
1546	MR	60	549.01	123.143	127.261	187.103	2.7176	1.44476
1550	MR	10	855.6	191.911	198.328	291.588	4.23522	2.03714
1550	MR	20	855.6	191.911	198.328	291.588	4.23522	2.03714
1550	MR	30	855.6	191.911	198.328	291.588	4.23522	2.03714
1550	MR	40	855.6	191.911	198.328	291.588	4.23522	2.03714
1550	MR	50	855.6	191.911	198.328	291.588	4.23522	2.03714
1550	MR	60	549.01	123.143	127.261	187.103	2.7176	1.30717
1555	MR	10	855.6	191.911	198.328	291.588	4.23522	2.139
1555	MR	20	855.6	191.911	198.328	291.588	4.23522	2.139
1555	MR	30	855.6	191.911	198.328	291.588	4.23522	2.139
1555	MR	40	855.6	191.911	198.328	291.588	4.23522	2.139
1555	MR	50	855.6	191.911	198.328	291.588	4.23522	2.139
1555	MR	60	549.01	123.143	127.261	187.103	2.7176	1.37252
1560	MR	10	627.44	140.735	145.441	213.832	3.10583	1.65116
1560	MR	20	855.6	191.911	198.328	291.588	4.23522	2.25158
1560	MR	30	855.6	191.911	198.328	291.588	4.23522	2.25158
1560	MR	40	855.6	191.911	198.328	291.588	4.23522	2.25158
1560	MR	50	855.6	191.911	198.328	291.588	4.23522	2.25158
1560	MR	60	549.01	123.143	127.261	187.103	2.7176	1.44476
1565	MR	10	616.745	138.336	142.961	210.187	3.05289	1.64465
1565	MR	20	855.6	191.911	198.328	291.588	4.23522	2.2816
1565	MR	30	855.6	191.911	198.328	291.588	4.23522	2.2816
1565	MR	40	855.6	191.911	198.328	291.588	4.23522	2.2816
1565	MR	50	855.6	191.911	198.328	291.588	4.23522	2.2816
1565	MR	60	549.01	123.143	127.261	187.103	2.7176	1.46403
1571	MR	10	686.619	154.009	159.158	234	3.39876	1.5605
1571	MR	20	855.6	191.911	198.328	291.588	4.23522	1.94455
1571	MR	30	855.6	191.911	198.328	291.588	4.23522	1.94455
1571	MR	40	855.6	191.911	198.328	291.588	4.23522	1.94455
1571	MR	50	855.6	191.911	198.328	291.588	4.23522	1.94455
1571	MR	60	549.01	123.143	127.261	187.103	2.7176	1.24775
1576	MR	10	855.6	191.911	198.328	291.588	4.23522	1.90133
1576	MR	20	855.6	191.911	198.328	291.588	4.23522	1.90133
1576	MR	30	855.6	191.911	198.328	291.588	4.23522	1.90133
1576	MR	40	855.6	191.911	198.328	291.588	4.23522	1.90133
1576	MR	50	855.6	191.911	198.328	291.588	4.23522	1.90133
1576	MR	60	549.01	123.143	127.261	187.103	2.7176	1.22002

## Sheet: growth
anim	Treat	TR	per	iBW	Body weight_kg	aberage BW	ADGp	ADGt	iHH	HH	HHGp	HHGt	iHW	Hip width_cm	HWGp	HWGt	iBL	Body length_cm	BLGp	BLGt	iBB	Body barrel_cm	BBGp	BBGt	iWH	Withers height_cm	WHGp	WHGt	iHG	Heart girth_cm	HGGp	HGGt
1503	MR	3	10	37	44	40.5	0.7		79	81	0.2		14	14	0		43	45	0.2		81	86	0.5		77	79	0.2		79	83	0.4
1503	MR	6	20	37	52	48	0.8		79	83	0.2		14	15	0.1		43	46	0.1		81	93	0.7		77	81	0.2		79	87	0.4
1503	MR	9	30	37	63	57.5	1.1		79	85	0.2		14	16	0.1		43	48	0.2		81	100	0.7		77	83	0.2		79	91	0.4
1503	MR	12	40	37	72.5	67.75	0.95		79	87	0.2		14	17	0.1		43	51	0.3		81	108	0.8		77	86	0.3		79	97	0.6
1503	MR	15	50	37	84.5	78.5	1.2		79	90	0.3		14	18	0.1		43	55	0.4		81	117	0.9		77	90	0.4		79	102	0.5
1503	MR	18	60	37	99	91.75	1.45		79	94	0.4		14	20	0.2		43	59	0.4		81	127	1		77	94	0.4		79	109	0.7
1503	MR	21	70	37	111	105	1.2		79	98	0.4		14	21	0.1		43	61	0.2		81	134	0.7		77	97	0.3		79	113	0.4
1503	MR	24	80	37	128.5	119.75	1.75		79	101	0.3		14	23	0.2		43	64	0.3		81	144	1		77	100	0.3		79	117	0.4
1503	MR	27	90	37	144	136.25	1.55		79	103	0.2		14	24	0.1		43	67	0.3		81	150	0.6		77	102	0.2		79	121	0.4
1503	MR	30	100	37	163	153.5	1.9	1.31667	79	106	0.3	0.292121	14	25	0.1	0.127879	43	70	0.3	0.294545	81	157	0.7	0.815758	77	105	0.3	0.304848	79	125	0.4	0.485455
1504	TM	2	10	38.5	44	41.25	0.55		79	80	0.1		14	14	0		44	45	0.1		82	88	0.6		77	78	0.1		79	83	0.4
1504	TM	5	20	38.5	50	47	0.6		79	82	0.2		14	15	0.1		44	47	0.2		82	92	0.4		77	80	0.2		79	86	0.3
1504	TM	8	30	38.5	61	55.5	1.1		79	85	0.3		14	16	0.1		44	50	0.3		82	98	0.6		77	83	0.3		79	92	0.6
1504	TM	11	40	38.5	69	65	0.8		79	88	0.3		14	17	0.1		44	52	0.2		82	104	0.6		77	86	0.3		79	96	0.4
1504	TM	14	50	38.5	76	72.5	0.7		79	91	0.3		14	18	0.1		44	54	0.2		82	114	1		77	90	0.4		79	101	0.5
1504	TM	17	60	38.5	85.5	80.75	0.95		79	94	0.3		14	19	0.1		44	58	0.4		82	124	1		77	94	0.4		79	105	0.4
1504	TM	20	70	38.5	101	93.25	1.55		79	98	0.4		14	20	0.1		44	61	0.3		82	126	0.2		77	97	0.3		79	110	0.5
1504	TM	23	80	38.5	109	105	0.8		79	100	0.2		14	20	0		44	63	0.2		82	131	0.5		77	98	0.1		79	112	0.2
1504	TM	26	90	38.5	122.5	115.75	1.35		79	102	0.2		14	21	0.1		44	66	0.3		82	136	0.5		77	100	0.2		79	115	0.3
1504	TM	29	100	38.5	138	130.25	1.55	1.0297	79	104	0.2	0.281212	14	23	0.2	0.0927273	44	69	0.3	0.269697	82	143	0.7	0.632727	77	102	0.2	0.283636	79	121	0.6	0.418788
1505	WM	1	10	39.5	43.5	41.5	0.4		80	81	0.1		13	13	0		43	44	0.1		83	89	0.6		78	79	0.1		80	83	0.3
1505	WM	4	20	39.5	49	46.25	0.55		80	83	0.2		13	14	0.1		43	46	0.2		83	93	0.4		78	81	0.2		80	86	0.3
1505	WM	7	30	39.5	57	53	0.8		80	86	0.3		13	15	0.1		43	49	0.3		83	98	0.5		78	84	0.3		80	92	0.6
1505	WM	10	40	39.5	64.5	60.75	0.75		80	88	0.2		13	16	0.1		43	52	0.3		83	104	0.6		78	86	0.2		80	96	0.4
1505	WM	13	50	39.5	75	69.75	1.05		80	90	0.2		13	18	0.2		43	55	0.3		83	111	0.7		78	89	0.3		80	100	0.4
1505	WM	16	60	39.5	80.5	77.75	0.55		80	92	0.2		13	18	0		43	57	0.2		83	115	0.4		78	91	0.2		80	103	0.3
1505	WM	19	70	39.5	86.5	83.5	0.6		80	93	0.1		13	18	0		43	58	0.1		83	122	0.7		78	92	0.1		80	105	0.2
1505	WM	22	80	39.5	98	92.25	1.15		80	95	0.2		13	19	0.1		43	60	0.2		83	129	0.7		78	94	0.2		80	110	0.5
1505	WM	25	90	39.5	110	104	1.2		80	97	0.2		13	20	0.1		43	62	0.2		83	135	0.6		78	95	0.1		80	113	0.3
1505	WM	28	100	39.5	127	118.5	1.7	0.881818	80	99	0.2	0.195152	13	21	0.1	0.0848485	43	64	0.2	0.222424	83	142	0.7	0.596364	78	97	0.2	0.2	80	117	0.4	0.372727
1506	MR	3	10	39.5	44	41.75	0.45		80	81	0.1		14	14	0		44	45	0.1		83	89	0.6		78	79	0.1		81	83	0.2
1506	MR	6	20	39.5	52.5	48.25	0.85		80	83	0.2		14	15	0.1		44	47	0.2		83	95	0.6		78	81	0.2		81	86	0.3
1506	MR	9	30	39.5	62.5	57.5	1		80	85	0.2		14	16	0.1		44	49	0.2		83	101	0.6		78	83	0.2		81	91	0.5
1506	MR	12	40	39.5	70	66.25	0.75		80	87	0.2		14	16	0		44	50	0.1		83	107	0.6		78	85	0.2		81	95	0.4
1506	MR	15	50	39.5	77	73.5	0.7		80	89	0.2		14	17	0.1		44	52	0.2		83	114	0.7		78	87	0.2		81	98	0.3
1506	MR	18	60	39.5	83	80	0.6		80	91	0.2		14	18	0.1		44	54	0.2		83	119	0.5		78	89	0.2		81	103	0.5
1506	MR	21	70	39.5	94.5	88.75	1.15		80	93	0.2		14	19	0.1		44	55	0.1		83	124	0.5		78	92	0.3		81	107	0.4
1506	MR	24	80	39.5	110	102.25	1.55		80	96	0.3		14	20	0.1		44	57	0.2		83	133	0.9		78	94	0.2		81	111	0.4
1506	MR	27	90	39.5	123.5	116.75	1.35		80	99	0.3		14	21	0.1		44	59	0.2		83	140	0.7		78	97	0.3		81	116	0.5
1506	MR	30	100	39.5	141	132.25	1.75	1.02242	80	102	0.3	0.227879	14	22	0.1	0.0872727	44	62	0.3	0.178182	83	147	0.7	0.638182	78	100	0.3	0.229697	81	122	0.6	0.425455
1508	TM	2	10	41	48	44.5	0.7		81	82	0.1		15	15	0		45	46	0.1		83	90	0.7		79	80	0.1		80	83	0.3
1508	TM	5	20	41	53.5	50.75	0.55		81	84	0.2		15	15	0		45	47	0.1		83	95	0.5		79	82	0.2		80	87	0.4
1508	TM	8	30	41	61	57.25	0.75		81	87	0.3		15	16	0.1		45	50	0.3		83	102	0.7		79	85	0.3		80	92	0.5
1508	TM	11	40	41	69.5	65.25	0.85		81	90	0.3		15	17	0.1		45	52	0.2		83	106	0.4		79	88	0.3		80	96	0.4
1508	TM	14	50	41	77.5	73.5	0.8		81	93	0.3		15	18	0.1		45	56	0.4		83	113	0.7		79	91	0.3		80	100	0.4
1508	TM	17	60	41	89	83.25	1.15		81	95	0.2		15	19	0.1		45	60	0.4		83	122	0.9		79	94	0.3		80	105	0.5
1508	TM	20	70	41	102	95.5	1.3		81	99	0.4		15	20	0.1		45	63	0.3		83	128	0.6		79	97	0.3		80	110	0.5
1508	TM	23	80	41	116.5	109.25	1.45		81	102	0.3		15	21	0.1		45	66	0.3		83	132	0.4		79	100	0.3		80	114	0.4
1508	TM	26	90	41	128.5	122.5	1.2		81	103	0.1		15	22	0.1		45	68	0.2		83	142	1		79	102	0.2		80	117	0.3
1508	TM	29	100	41	144	136.25	1.55	1.07606	81	105	0.2	0.269091	15	24	0.2	0.1	45	70	0.2	0.290909	83	148	0.6	0.652121	79	103	0.1	0.273939	80	120	0.3	0.424242
1509	WM	1	10	38	41.5	39.75	0.35		78	79	0.1		13	13	0		43	44	0.1		82	89	0.7		76	77	0.1		79	83	0.4
1509	WM	4	20	38	43	42.25	0.15		78	80	0.1		13	14	0.1		43	45	0.1		82	94	0.5		76	78	0.1		79	85	0.2
1509	WM	7	30	38	51.5	47.25	0.85		78	83	0.3		13	15	0.1		43	48	0.3		82	98	0.4		76	81	0.3		79	90	0.5
1509	WM	10	40	38	55.5	53.5	0.4		78	85	0.2		13	15	0		43	49	0.1		82	98	0		76	83	0.2		79	92	0.2
1509	WM	13	50	38	62	58.75	0.65		78	88	0.3		13	17	0.2		43	51	0.2		82	105	0.7		76	86	0.3		79	95	0.3
1509	WM	16	60	38	70.5	66.25	0.85		78	91	0.3		13	18	0.1		43	55	0.4		82	115	1		76	89	0.3		79	100	0.5
1509	WM	19	70	38	84	77.25	1.35		78	93	0.2		13	19	0.1		43	56	0.1		82	124	0.9		76	91	0.2		79	105	0.5
1509	WM	22	80	38	98.5	91.25	1.45		78	95	0.2		13	20	0.1		43	59	0.3		82	127	0.3		76	93	0.2		79	110	0.5
1509	WM	25	90	38	112.5	105.5	1.4		78	97	0.2		13	21	0.1		43	62	0.3		82	132	0.5		76	95	0.2		79	113	0.3
1509	WM	28	100	38	128	120.25	1.55	0.966061	78	99	0.2	0.233939	13	22	0.1	0.101818	43	65	0.3	0.235152	82	138	0.6	0.569697	76	97	0.2	0.233939	79	116	0.3	0.386061
1510	MR	3	10	35.5	42.5	39	0.7		78	80	0.2		13	14	0.1		42	44	0.2		81	88	0.7		76	78	0.2		79	82	0.3
1510	MR	6	20	35.5	50	46.25	0.75		78	82	0.2		13	14	0		42	46	0.2		81	95	0.7		76	81	0.3		79	86	0.4
1510	MR	9	30	35.5	55	52.5	0.5		78	83	0.1		13	14	0		42	47	0.1		81	100	0.5		76	83	0.2		79	88	0.2
1510	MR	12	40	35.5	63.5	59.25	0.85		78	86	0.3		13	15	0.1		42	50	0.3		81	108	0.8		76	86	0.3		79	94	0.6
1510	MR	15	50	35.5	73	68.25	0.95		78	89	0.3		13	16	0.1		42	53	0.3		81	112	0.4		76	88	0.2		79	98	0.4
1510	MR	18	60	35.5	81.5	77.25	0.85		78	92	0.3		13	18	0.2		42	55	0.2		81	123	1.1		76	91	0.3		79	104	0.6
1510	MR	21	70	35.5	97	89.25	1.55		78	94	0.2		13	19	0.1		42	58	0.3		81	134	1.1		76	94	0.3		79	108	0.4
1510	MR	24	80	35.5	112	104.5	1.5		78	97	0.3		13	21	0.2		42	61	0.3		81	143	0.9		76	96	0.2		79	114	0.6
1510	MR	27	90	35.5	126.5	119.25	1.45		78	100	0.3		13	21	0		42	63	0.2		81	150	0.7		76	99	0.3		79	119	0.5
1510	MR	30	100	35.5	141	133.75	1.45	1.10061	78	102	0.2	0.255152	13	22	0.1	0.10303	42	66	0.3	0.250303	81	156	0.6	0.788485	76	101	0.2	0.257576	79	122	0.3	0.466061
1511	TM	2	10	39	46.5	42.75	0.75		80	82	0.2		14	15	0.1		43	46	0.3		83	91	0.8		78	81	0.3		80	86	0.6
1511	TM	5	20	39	53.5	50	0.7		80	84	0.2		14	16	0.1		43	48	0.2		83	98	0.7		78	83	0.2		80	89	0.3
1511	TM	8	30	39	60	56.75	0.65		80	87	0.3		14	16	0		43	50	0.2		83	104	0.6		78	87	0.4		80	94	0.5
1511	TM	11	40	39	68.5	64.25	0.85		80	89	0.2		14	17	0.1		43	53	0.3		83	108	0.4		78	90	0.3		80	96	0.2
1511	TM	14	50	39	78	73.25	0.95		80	92	0.3		14	18	0.1		43	56	0.3		83	113	0.5		78	93	0.3		80	100	0.4
1511	TM	17	60	39	90.5	84.25	1.25		80	95	0.3		14	20	0.2		43	59	0.3		83	120	0.7		78	96	0.3		80	106	0.6
1511	TM	20	70	39	103.5	97	1.3		80	98	0.3		14	20	0		43	62	0.3		83	131	1.1		78	98	0.2		80	110	0.4
1511	TM	23	80	39	118.5	111	1.5		80	99	0.1		14	21	0.1		43	65	0.3		83	140	0.9		78	99	0.1		80	116	0.6
1511	TM	26	90	39	128.5	123.5	1		80	101	0.2		14	21	0		43	66	0.1		83	145	0.5		78	100	0.1		80	119	0.3
1511	TM	29	100	39	145.5	137	1.7	1.10667	80	103	0.2	0.241212	14	22	0.1	0.0812121	43	68	0.2	0.26	83	150	0.5	0.676364	78	102	0.2	0.239394	80	123	0.4	0.424848
1513	WM	1	10	37.5	43	40.25	0.55		79	81	0.2		14	14	0		44	46	0.2		84	90	0.6		77	79	0.2		77	83	0.6
1513	WM	4	20	37.5	47	45	0.4		79	82	0.1		14	15	0.1		44	47	0.1		84	95	0.5		77	80	0.1		77	86	0.3
1513	WM	7	30	37.5	52	49.5	0.5		79	84	0.2		14	15	0		44	48	0.1		84	97	0.2		77	82	0.2		77	89	0.3
1513	WM	10	40	37.5	59	55.5	0.7		79	87	0.3		14	16	0.1		44	51	0.3		84	100	0.3		77	85	0.3		77	93	0.4
1513	WM	13	50	37.5	64	61.5	0.5		79	89	0.2		14	17	0.1		44	53	0.2		84	104	0.4		77	87	0.2		77	97	0.4
1513	WM	16	60	37.5	71.5	67.75	0.75		79	92	0.3		14	18	0.1		44	54	0.1		84	113	0.9		77	90	0.3		77	101	0.4
1513	WM	19	70	37.5	86	78.75	1.45		79	93	0.1		14	19	0.1		44	57	0.3		84	122	0.9		77	91	0.1		77	106	0.5
1513	WM	22	80	37.5	97	91.5	1.1		79	96	0.3		14	20	0.1		44	60	0.3		84	130	0.8		77	94	0.3		77	110	0.4
1513	WM	25	90	37.5	112	104.5	1.5		79	99	0.3		14	21	0.1		44	63	0.3		84	135	0.5		77	97	0.3		77	114	0.4
1513	WM	28	100	37.5	129	120.5	1.7	0.934848	79	102	0.3	0.235758	14	22	0.1	0.090303	44	66	0.3	0.224848	84	144	0.9	0.609697	77	100	0.3	0.235758	77	120	0.6	0.410303
1516	MR	3	10	37.5	44.5	41	0.7		79	80	0.1		14	14	0		43	44	0.1		82	88	0.6		77	78	0.1		80	83	0.3
1516	MR	6	20	37.5	52	48.25	0.75		79	82	0.2		14	15	0.1		43	46	0.2		82	95	0.7		77	80	0.2		80	86	0.3
1516	MR	9	30	37.5	58	55	0.6		79	85	0.3		14	16	0.1		43	48	0.2		82	100	0.5		77	83	0.3		80	89	0.3
1516	MR	12	40	37.5	65.5	61.75	0.75		79	87	0.2		14	16	0		43	50	0.2		82	106	0.6		77	87	0.4		80	93	0.4
1516	MR	15	50	37.5	74	69.75	0.85		79	89	0.2		14	17	0.1		43	51	0.1		82	112	0.6		77	89	0.2		80	96	0.3
1516	MR	18	60	37.5	80.5	77.25	0.65		79	92	0.3		14	18	0.1		43	53	0.2		82	118	0.6		77	92	0.3		80	104	0.8
1516	MR	21	70	37.5	90.5	85.5	1		79	95	0.3		14	19	0.1		43	56	0.3		82	124	0.6		77	95	0.3		80	107	0.3
1516	MR	24	80	37.5	101	95.75	1.05		79	97	0.2		14	20	0.1		43	59	0.3		82	130	0.6		77	97	0.2		80	111	0.4
1516	MR	27	90	37.5	109.5	105.25	0.85		79	99	0.2		14	20	0		43	61	0.2		82	135	0.5		77	99	0.2		80	115	0.4
1516	MR	30	100	37.5	123.5	116.5	1.4	0.854545	79	102	0.3	0.244848	14	22	0.2	0.0830303	43	65	0.4	0.223636	82	143	0.8	0.59697	77	101	0.2	0.264848	80	121	0.6	0.427273
1518	TM	2	10	36.5	44	40.25	0.75		79	81	0.2		14	15	0.1		43	45	0.2		81	88	0.7		77	80	0.3		79	84	0.5
1518	TM	5	20	36.5	49	46.5	0.5		79	83	0.2		14	15	0		43	47	0.2		81	93	0.5		77	81	0.1		79	86	0.2
1518	TM	8	30	36.5	57	53	0.8		79	86	0.3		14	16	0.1		43	51	0.4		81	96	0.3		77	84	0.3		79	90	0.4
1518	TM	11	40	36.5	63.5	60.25	0.65		79	89	0.3		14	17	0.1		43	53	0.2		81	102	0.6		77	87	0.3		79	95	0.5
1518	TM	14	50	36.5	69	66.25	0.55		79	92	0.3		14	18	0.1		43	55	0.2		81	108	0.6		77	90	0.3		79	98	0.3
1518	TM	17	60	36.5	79	74	1		79	95	0.3		14	19	0.1		43	57	0.2		81	117	0.9		77	93	0.3		79	101	0.3
1518	TM	20	70	36.5	88.5	83.75	0.95		79	98	0.3		14	19	0		43	60	0.3		81	125	0.8		77	96	0.3		79	105	0.4
1518	TM	23	80	36.5	103	95.75	1.45		79	101	0.3		14	21	0.2		43	62	0.2		81	130	0.5		77	99	0.3		79	111	0.6
1518	TM	26	90	36.5	115	109	1.2		79	102	0.1		14	22	0.1		43	63	0.1		81	135	0.5		77	101	0.2		79	114	0.3
1518	TM	29	100	36.5	129.5	122.25	1.45	0.937273	79	104	0.2	0.269697	14	24	0.2	0.0981818	43	65	0.2	0.224242	81	142	0.7	0.62303	77	102	0.1	0.268485	79	118	0.4	0.387879
1519	WM	1	10	35.5	39	37.25	0.35		78	80	0.2		13	13	0		43	45	0.2		80	86	0.6		76	78	0.2		78	82	0.4
1519	WM	4	20	35.5	43.5	41.25	0.45		78	82	0.2		13	14	0.1		43	46	0.1		80	90	0.4		76	80	0.2		78	85	0.3
1519	WM	7	30	35.5	47.5	45.5	0.4		78	84	0.2		13	15	0.1		43	48	0.2		80	92	0.2		76	82	0.2		78	88	0.3
1519	WM	10	40	35.5	53	50.25	0.55		78	86	0.2		13	16	0.1		43	50	0.2		80	98	0.6		76	84	0.2		78	92	0.4
1519	WM	13	50	35.5	60	56.5	0.7		78	89	0.3		13	16	0		43	52	0.2		80	102	0.4		76	87	0.3		78	96	0.4
1519	WM	16	60	35.5	68.5	64.25	0.85		78	90	0.1		13	17	0.1		43	54	0.2		80	108	0.6		76	89	0.2		78	99	0.3
1519	WM	19	70	35.5	77	72.75	0.85		78	93	0.3		13	18	0.1		43	56	0.2		80	117	0.9		76	91	0.2		78	102	0.3
1519	WM	22	80	35.5	87	82	1		78	95	0.2		13	19	0.1		43	59	0.3		80	125	0.8		76	93	0.2		78	107	0.5
1519	WM	25	90	35.5	100	93.5	1.3		78	97	0.2		13	20	0.1		43	61	0.2		80	130	0.5		76	95	0.2		78	110	0.3
1519	WM	28	100	35.5	114	107	1.4	0.817273	78	100	0.3	0.219394	13	21	0.1	0.0854545	43	63	0.2	0.207273	80	135	0.5	0.575152	76	98	0.3	0.22	78	113	0.3	0.352727
1520	MR	3	10	42.5	48	45.25	0.55		80	82	0.2		15	16	0.1		45	46	0.1		86	92	0.6		78	80	0.2		82	85	0.3
1520	MR	6	20	42.5	53.5	50.75	0.55		80	84	0.2		15	16	0		45	48	0.2		86	96	0.4		78	82	0.2		82	88	0.3
1520	MR	9	30	42.5	61	57.25	0.75		80	86	0.2		15	17	0.1		45	51	0.3		86	103	0.7		78	84	0.2		82	93	0.5
1520	MR	12	40	42.5	71	66	1		80	89	0.3		15	18	0.1		45	54	0.3		86	108	0.5		78	87	0.3		82	98	0.5
1520	MR	15	50	42.5	82.5	76.75	1.15		80	92	0.3		15	18	0		45	56	0.2		86	115	0.7		78	90	0.3		82	102	0.4
1520	MR	18	60	42.5	93	87.75	1.05		80	95	0.3		15	19	0.1		45	57	0.1		86	120	0.5		78	93	0.3		82	106	0.4
1520	MR	21	70	42.5	103	98	1		80	98	0.3		15	19	0		45	60	0.3		86	127	0.7		78	96	0.3		82	109	0.3
1520	MR	24	80	42.5	112.5	107.75	0.95		80	101	0.3		15	20	0.1		45	63	0.3		86	132	0.5		78	99	0.3		82	112	0.3
1520	MR	27	90	42.5	125	118.75	1.25		80	104	0.3		15	21	0.1		45	66	0.3		86	138	0.6		78	102	0.3		82	115	0.3
1520	MR	30	100	42.5	135.5	130.25	1.05	1.00121	80	106	0.2	0.279394	15	22	0.1	0.0654545	45	68	0.2	0.244242	86	140	0.2	0.565455	78	105	0.3	0.284848	82	120	0.5	0.385455
1521	TM	2	10	36.5	44	40.25	0.75		78	80	0.2		13	15	0.2		44	46	0.2		81	88	0.7		76	80	0.4		78	84	0.6
1521	TM	5	20	36.5	49	46.5	0.5		78	83	0.3		13	15	0		44	49	0.3		81	94	0.6		76	83	0.3		78	88	0.4
1521	TM	8	30	36.5	57.5	53.25	0.85		78	87	0.4		13	16	0.1		44	52	0.3		81	98	0.4		76	87	0.4		78	90	0.2
1521	TM	11	40	36.5	65	61.25	0.75		78	91	0.4		13	17	0.1		44	54	0.2		81	100	0.2		76	89	0.2		78	95	0.5
1521	TM	14	50	36.5	73	69	0.8		78	93	0.2		13	18	0.1		44	56	0.2		81	110	1		76	92	0.3		78	102	0.7
1521	TM	17	60	36.5	84	78.5	1.1		78	94	0.1		13	20	0.2		44	58	0.2		81	115	0.5		76	93	0.1		78	106	0.4
1521	TM	20	70	36.5	98	91	1.4		78	96	0.2		13	21	0.1		44	61	0.3		81	125	1		76	95	0.2		78	111	0.5
1521	TM	23	80	36.5	111	104.5	1.3		78	98	0.2		13	22	0.1		44	64	0.3		81	135	1		76	97	0.2		78	117	0.6
1521	TM	26	90	36.5	125	118	1.4		78	100	0.2		13	22	0		44	67	0.3		81	140	0.5		76	99	0.2		78	120	0.3
1521	TM	29	100	36.5	142.5	133.75	1.75	1.08848	78	103	0.3	0.240606	13	23	0.1	0.1	44	70	0.3	0.257576	81	145	0.5	0.666667	76	101	0.2	0.224242	78	123	0.3	0.461818
1522	WM	1	10	41.5	45	43.25	0.35		82	83	0.1		14	14	0		44	45	0.1		83	88	0.5		80	81	0.1		81	84	0.3
1522	WM	4	20	41.5	51	48	0.6		82	85	0.2		14	15	0.1		44	47	0.2		83	94	0.6		80	83	0.2		81	88	0.4
1522	WM	7	30	41.5	56	53.5	0.5		82	87	0.2		14	15	0		44	49	0.2		83	98	0.4		80	85	0.2		81	90	0.2
1522	WM	10	40	41.5	65	60.5	0.9		82	90	0.3		14	17	0.2		44	51	0.2		83	104	0.6		80	89	0.4		81	94	0.4
1522	WM	13	50	41.5	76.5	70.75	1.15		82	92	0.2		14	18	0.1		44	53	0.2		83	112	0.8		80	92	0.3		81	98	0.4
1522	WM	16	60	41.5	84	80.25	0.75		82	93	0.1		14	20	0.2		44	56	0.3		83	117	0.5		80	95	0.3		81	102	0.4
1522	WM	19	70	41.5	100	92	1.6		82	95	0.2		14	21	0.1		44	59	0.3		83	125	0.8		80	96	0.1		81	108	0.6
1522	WM	22	80	41.5	113	106.5	1.3		82	97	0.2		14	22	0.1		44	62	0.3		83	135	1		80	97	0.1		81	112	0.4
1522	WM	25	90	41.5	125.5	119.25	1.25		82	99	0.2		14	23	0.1		44	65	0.3		83	142	0.7		80	98	0.1		81	116	0.4
1522	WM	28	100	41.5	137.5	131.5	1.2	1.06152	82	101	0.2	0.197576	14	24	0.1	0.118182	44	67	0.2	0.252121	83	145	0.3	0.667879	80	99	0.1	0.212727	81	120	0.4	0.409697
1523	MR	3	10	41.5	48	44.75	0.65		80	82	0.2		15	15	0		44	46	0.2		84	88	0.4		78	80	0.2		81	84	0.3
1523	MR	6	20	41.5	53.5	50.75	0.55		80	84	0.2		15	16	0.1		44	48	0.2		84	95	0.7		78	82	0.2		81	87	0.3
1523	MR	9	30	41.5	61	57.25	0.75		80	86	0.2		15	17	0.1		44	50	0.2		84	100	0.5		78	84	0.2		81	92	0.5
1523	MR	12	40	41.5	72	66.5	1.1		80	89	0.3		15	17	0		44	52	0.2		84	108	0.8		78	88	0.4		81	96	0.4
1523	MR	15	50	41.5	86	79	1.4		80	94	0.5		15	19	0.2		44	55	0.3		84	118	1		78	92	0.4		81	104	0.8
1523	MR	18	60	41.5	97	91.5	1.1		80	98	0.4		15	20	0.1		44	59	0.4		84	125	0.7		78	96	0.4		81	109	0.5
1523	MR	21	70	41.5	109	103	1.2		80	101	0.3		15	21	0.1		44	61	0.2		84	131	0.6		78	99	0.3		81	113	0.4
1523	MR	24	80	41.5	121	115	1.2		80	103	0.2		15	22	0.1		44	63	0.2		84	138	0.7		78	101	0.2		81	116	0.3
1523	MR	27	90	41.5	136	128.5	1.5		80	106	0.3		15	23	0.1		44	66	0.3		84	147	0.9		78	104	0.3		81	122	0.6
1523	MR	30	100	41.5	151	143.5	1.5	1.16758	80	108	0.2	0.310909	15	24	0.1	0.101818	44	68	0.2	0.254545	84	150	0.3	0.72	78	107	0.3	0.314545	81	125	0.3	0.478788
1524	TM	2	10	40	47.5	43.75	0.75		80	82	0.2		14	14	0		45	45	0		85	92	0.7		78	80	0.2		82	86	0.4
1524	TM	5	20	40	53	50.25	0.55		80	84	0.2		14	15	0.1		45	47	0.2		85	96	0.4		78	82	0.2		82	89	0.3
1524	TM	8	30	40	62.5	57.75	0.95		80	87	0.3		14	16	0.1		45	49	0.2		85	102	0.6		78	86	0.4		82	92	0.3
1524	TM	11	40	40	71	66.75	0.85		80	91	0.4		14	17	0.1		45	51	0.2		85	108	0.6		78	89	0.3		82	98	0.6
1524	TM	14	50	40	82	76.5	1.1		80	93	0.2		14	18	0.1		45	54	0.3		85	118	1		78	91	0.2		82	102	0.4
1524	TM	17	60	40	94	88	1.2		80	93	0		14	19	0.1		45	57	0.3		85	125	0.7		78	93	0.2		82	107	0.5
1524	TM	20	70	40	104	99	1		80	95	0.2		14	19	0		45	59	0.2		85	130	0.5		78	96	0.3		82	109	0.2
1524	TM	23	80	40	111	107.5	0.7		80	98	0.3		14	20	0.1		45	60	0.1		85	140	1		78	98	0.2		82	112	0.3
1524	TM	26	90	40	125.5	118.25	1.45		80	100	0.2		14	21	0.1		45	63	0.3		85	145	0.5		78	99	0.1		82	116	0.4
1524	TM	29	100	40	142	133.75	1.65	1.03727	80	102	0.2	0.217576	14	22	0.1	0.0854545	45	65	0.2	0.226667	85	150	0.5	0.683636	78	101	0.2	0.23697	82	122	0.6	0.394545
1527	WM	1	10	40	45.5	42.75	0.55		81	82	0.1		14	14	0		45	46	0.1		85	88	0.3		79	80	0.1		82	84	0.2
1527	WM	4	20	40	51.5	48.5	0.6		81	84	0.2		14	15	0.1		45	48	0.2		85	94	0.6		79	83	0.3		82	88	0.4
1527	WM	7	30	40	58.5	55	0.7		81	87	0.3		14	16	0.1		45	51	0.3		85	100	0.6		79	87	0.4		82	92	0.4
1527	WM	10	40	40	63	60.75	0.45		81	89	0.2		14	16	0		45	52	0.1		85	102	0.2		79	89	0.2		82	94	0.2
1527	WM	13	50	40	74	68.5	1.1		81	92	0.3		14	18	0.2		45	55	0.3		85	112	1		79	93	0.4		82	100	0.6
1527	WM	16	60	40	84	79	1		81	94	0.2		14	19	0.1		45	57	0.2		85	118	0.6		79	95	0.2		82	105	0.5
1527	WM	19	70	40	99.5	91.75	1.55		81	98	0.4		14	20	0.1		45	60	0.3		85	129	1.1		79	98	0.3		82	108	0.3
1527	WM	22	80	40	111.5	105.5	1.2		81	101	0.3		14	21	0.1		45	63	0.3		85	140	1.1		79	101	0.3		82	112	0.4
1527	WM	25	90	40	125	118.25	1.35		81	102	0.1		14	21	0		45	66	0.3		85	144	0.4		79	102	0.1		82	117	0.5
1527	WM	28	100	40	143	134	1.8	1.07667	81	105	0.3	0.261818	14	22	0.1	0.0921212	45	68	0.2	0.248485	85	151	0.7	0.729697	79	103	0.1	0.266061	82	120	0.3	0.408485
1529	MR	3	10	40.5	46.5	43.5	0.6		80	81	0.1		14	14	0		43	45	0.2		83	88	0.5		78	79	0.1		80	82	0.2
1529	MR	6	20	40.5	54.5	50.5	0.8		80	83	0.2		14	15	0.1		43	48	0.3		83	94	0.6		78	81	0.2		80	87	0.5
1529	MR	9	30	40.5	61	57.75	0.65		80	85	0.2		14	15	0		43	50	0.2		83	98	0.4		78	83	0.2		80	90	0.3
1529	MR	12	40	40.5	71	66	1		80	88	0.3		14	17	0.2		43	53	0.3		83	106	0.8		78	88	0.5		80	96	0.6
1529	MR	15	50	40.5	84	77.5	1.3		80	91	0.3		14	18	0.1		43	56	0.3		83	116	1		78	91	0.3		80	102	0.6
1529	MR	18	60	40.5	93	88.5	0.9		80	94	0.3		14	19	0.1		43	57	0.1		83	122	0.6		78	94	0.3		80	106	0.4
1529	MR	21	70	40.5	100	96.5	0.7		80	96	0.2		14	19	0		43	59	0.2		83	128	0.6		78	95	0.1		80	109	0.3
1529	MR	24	80	40.5	112	106	1.2		80	98	0.2		14	20	0.1		43	62	0.3		83	133	0.5		78	97	0.2		80	112	0.3
1529	MR	27	90	40.5	128.5	120.25	1.65		80	101	0.3		14	22	0.2		43	65	0.3		83	142	0.9		78	100	0.3		80	118	0.6
1529	MR	30	100	40.5	143.5	136	1.5	1.05576	80	103	0.2	0.252121	14	23	0.1	0.0981818	43	67	0.2	0.24	83	150	0.8	0.691515	78	102	0.2	0.26303	80	123	0.5	0.447879
1530	TM	2	10	35.5	42	38.75	0.65		79	80	0.1		14	14	0		44	45	0.1		83	89	0.6		77	78	0.1		80	85	0.5
1530	TM	5	20	35.5	50	46	0.8		79	82	0.2		14	15	0.1		44	47	0.2		83	94	0.5		77	80	0.2		80	89	0.4
1530	TM	8	30	35.5	58.5	54.25	0.85		79	84	0.2		14	16	0.1		44	49	0.2		83	100	0.6		77	82	0.2		80	93	0.4
1530	TM	11	40	35.5	69.5	64	1.1		79	87	0.3		14	18	0.2		44	52	0.3		83	107	0.7		77	84	0.2		80	97	0.4
1530	TM	14	50	35.5	81	75.25	1.15		79	90	0.3		14	20	0.2		44	54	0.2		83	114	0.7		77	86	0.2		80	103	0.6
1530	TM	17	60	35.5	93.5	87.25	1.25		79	90	0		14	21	0.1		44	56	0.2		83	119	0.5		77	89	0.3		80	105	0.2
1530	TM	20	70	35.5	106	99.75	1.25		79	93	0.3		14	18	-0.3		44	59	0.3		83	121	0.2		77	92	0.3		80	108	0.3
1530	TM	23	80	35.5	119	112.5	1.3		79	96	0.3		14	19	0.1		44	61	0.2		83	128	0.7		77	95	0.3		80	112	0.4
1530	TM	26	90	35.5	132	125.5	1.3		79	99	0.3		14	20	0.1		44	64	0.3		83	134	0.6		77	97	0.2		80	117	0.5
1530	TM	29	100	35.5	147	139.5	1.5	1.17788	79	102	0.3	0.239394	14	22	0.2	0.0745455	44	66	0.2	0.23697	83	143	0.9	0.577576	77	100	0.3	0.247879	80	123	0.6	0.404848
1531	WM	1	10	40	45	42.5	0.5		79	81	0.2		13	13	0		43	45	0.2		82	88	0.6		77	79	0.2		80	84	0.4
1531	WM	4	20	40	48	46.5	0.3		79	82	0.1		13	14	0.1		43	46	0.1		82	95	0.7		77	80	0.1		80	87	0.3
1531	WM	7	30	40	56	52	0.8		79	85	0.3		13	15	0.1		43	49	0.3		82	98	0.3		77	83	0.3		80	91	0.4
1531	WM	10	40	40	63.5	59.75	0.75		79	88	0.3		13	16	0.1		43	51	0.2		82	106	0.8		77	86	0.3		80	96	0.5
1531	WM	13	50	40	71.5	67.5	0.8		79	91	0.3		13	17	0.1		43	53	0.2		82	110	0.4		77	89	0.3		80	100	0.4
1531	WM	16	60	40	80	75.75	0.85		79	95	0.4		13	18	0.1		43	57	0.4		82	120	1		77	92	0.3		80	104	0.4
1531	WM	19	70	40	93	86.5	1.3		79	97	0.2		13	19	0.1		43	60	0.3		82	126	0.6		77	96	0.4		80	109	0.5
1531	WM	22	80	40	107	100	1.4		79	98	0.1		13	21	0.2		43	63	0.3		82	131	0.5		77	97	0.1		80	112	0.3
1531	WM	25	90	40	118	112.5	1.1		79	100	0.2		13	21	0		43	65	0.2		82	137	0.6		77	98	0.1		80	115	0.3
1531	WM	28	100	40	130	124	1.2	0.973939	79	103	0.3	0.254545	13	22	0.1	0.10303	43	67	0.2	0.261818	82	141	0.4	0.609697	77	101	0.3	0.258788	80	119	0.4	0.399394
1532	MR	3	10	39	43.5	41.25	0.45		80	81	0.1		14	15	0.1		44	45	0.1		82	88	0.6		78	79	0.1		80	82	0.2
1532	MR	6	20	39	48	45.75	0.45		80	82	0.1		14	15	0		44	46	0.1		82	92	0.4		78	80	0.1		80	84	0.2
1532	MR	9	30	39	57	52.5	0.9		80	85	0.3		14	16	0.1		44	49	0.3		82	100	0.8		78	83	0.3		80	91	0.7
1532	MR	12	40	39	65.5	61.25	0.85		80	88	0.3		14	17	0.1		44	51	0.2		82	107	0.7		78	86	0.3		80	96	0.5
1532	MR	15	50	39	72	68.75	0.65		80	91	0.3		14	17	0		44	53	0.2		82	113	0.6		78	89	0.3		80	99	0.3
1532	MR	18	60	39	79.5	75.75	0.75		80	93	0.2		14	19	0.2		44	56	0.3		82	116	0.3		78	92	0.3		80	103	0.4
1532	MR	21	70	39	90	84.75	1.05		80	96	0.3		14	20	0.1		44	59	0.3		82	125	0.9		78	94	0.2		80	105	0.2
1532	MR	24	80	39	102.5	96.25	1.25		80	99	0.3		14	21	0.1		44	62	0.3		82	132	0.7		78	97	0.3		80	110	0.5
1532	MR	27	90	39	117.5	110	1.5		80	100	0.1		14	22	0.1		44	64	0.2		82	142	1		78	99	0.2		80	115	0.5
1532	MR	30	100	39	131.5	124.5	1.4	0.961818	80	103	0.3	0.254545	14	23	0.1	0.0951515	44	66	0.2	0.246667	82	145	0.3	0.654545	78	101	0.2	0.259394	80	118	0.3	0.404242
1533	TM	2	10	43	50	46.5	0.7		81	83	0.2		15	16	0.1		45	47	0.2		85	94	0.9		79	82	0.3		82	87	0.5
1533	TM	5	20	43	54.5	52.25	0.45		81	85	0.2		15	16	0		45	48	0.1		85	98	0.4		79	83	0.1		82	90	0.3
1533	TM	8	30	43	60	57.25	0.55		81	88	0.3		15	17	0.1		45	51	0.3		85	100	0.2		79	86	0.3		82	95	0.5
1533	TM	11	40	43	68.5	64.25	0.85		81	90	0.2		15	18	0.1		45	54	0.3		85	106	0.6		79	88	0.2		82	98	0.3
1533	TM	14	50	43	73	70.75	0.45		81	93	0.3		15	19	0.1		45	55	0.1		85	110	0.4		79	91	0.3		82	100	0.2
1533	TM	17	60	43	83	78	1		81	95	0.2		15	19	0		45	57	0.2		85	119	0.9		79	93	0.2		82	103	0.3
1533	TM	20	70	43	90	86.5	0.7		81	98	0.3		15	20	0.1		45	60	0.3		85	125	0.6		79	96	0.3		82	106	0.3
1533	TM	23	80	43	106.5	98.25	1.65		81	100	0.2		15	21	0.1		45	63	0.3		85	134	0.9		79	98	0.2		82	110	0.4
1533	TM	26	90	43	120	113.25	1.35		81	102	0.2		15	22	0.1		45	64	0.1		85	143	0.9		79	100	0.2		82	114	0.4
1533	TM	29	100	43	134.5	127.25	1.45	0.924848	81	105	0.3	0.244242	15	23	0.1	0.0793939	45	66	0.2	0.22	85	149	0.6	0.633939	79	103	0.3	0.238788	82	118	0.4	0.332727
1537	WM	1	10	45	50	47.5	0.5		83	84	0.1		15	15	0		46	47	0.1		87	90	0.3		80	82	0.2		82	85	0.3
1537	WM	4	20	45	53	51.5	0.3		83	85	0.1		15	16	0.1		46	48	0.1		87	94	0.4		80	83	0.1		82	89	0.4
1537	WM	7	30	45	60	56.5	0.7		83	88	0.3		15	16	0		46	50	0.2		87	98	0.4		80	86	0.3		82	94	0.5
1537	WM	10	40	45	73	66.5	1.3		83	91	0.3		15	18	0.2		46	52	0.2		87	107	0.9		80	89	0.3		82	100	0.6
1537	WM	13	50	45	82	77.5	0.9		83	93	0.2		15	19	0.1		46	55	0.3		87	116	0.9		80	92	0.3		82	104	0.4
1537	WM	16	60	45	98.5	90.25	1.65		83	96	0.3		15	20	0.1		46	58	0.3		87	125	0.9		80	94	0.2		82	108	0.4
1537	WM	19	70	45	109	103.75	1.05		83	100	0.4		15	21	0.1		46	60	0.2		87	135	1		80	98	0.4		82	111	0.3
1537	WM	22	80	45	122	115.5	1.3		83	103	0.3		15	22	0.1		46	63	0.3		87	140	0.5		80	101	0.3		82	116	0.5
1537	WM	25	90	45	135.5	128.75	1.35		83	105	0.2		15	23	0.1		46	65	0.2		87	145	0.5		80	103	0.2		82	120	0.4
1537	WM	28	100	45	150.5	143	1.5	1.16152	83	108	0.3	0.279394	15	25	0.2	0.108485	46	68	0.3	0.242424	87	152	0.7	0.738182	80	106	0.3	0.278788	82	124	0.4	0.433333
1538	MR	3	10	39	43	41	0.4		80	81	0.1		14	14	0		44	46	0.2		82	86	0.4		78	79	0.1		80	82	0.2
1538	MR	6	20	39	48.5	45.75	0.55		80	82	0.1		14	14	0		44	46	0		82	90	0.4		78	80	0.1		80	85	0.3
1538	MR	9	30	39	57.5	53	0.9		80	85	0.3		14	16	0.2		44	48	0.2		82	100	1		78	83	0.3		80	89	0.4
1538	MR	12	40	39	67	62.25	0.95		80	88	0.3		14	17	0.1		44	50	0.2		82	107	0.7		78	86	0.3		80	92	0.3
1538	MR	15	50	39	75.5	71.25	0.85		80	90	0.2		14	18	0.1		44	52	0.2		82	113	0.6		78	88	0.2		80	96	0.4
1538	MR	18	60	39	84	79.75	0.85		80	93	0.3		14	19	0.1		44	55	0.3		82	120	0.7		78	92	0.4		80	102	0.6
1538	MR	21	70	39	95	89.5	1.1		80	95	0.2		14	20	0.1		44	58	0.3		82	128	0.8		78	93	0.1		80	106	0.4
1538	MR	24	80	39	108.5	101.75	1.35		80	97	0.2		14	20	0		44	60	0.2		82	135	0.7		78	95	0.2		80	111	0.5
1538	MR	27	90	39	120.5	114.5	1.2		80	99	0.2		14	21	0.1		44	62	0.2		82	140	0.5		78	97	0.2		80	114	0.3
1538	MR	30	100	39	130.5	125.5	1	0.993333	80	101	0.2	0.232121	14	22	0.1	0.0915152	44	64	0.2	0.218788	82	146	0.6	0.687879	78	100	0.3	0.238182	80	118	0.4	0.415152
1539	TM	2	10	40	47.5	43.75	0.75		80	82	0.2		14	15	0.1		44	46	0.2		82	90	0.8		78	80	0.2		80	85	0.5
1539	TM	5	20	40	53.5	50.5	0.6		80	83	0.1		14	15	0		44	47	0.1		82	94	0.4		78	81	0.1		80	87	0.2
1539	TM	8	30	40	60.5	57	0.7		80	86	0.3		14	16	0.1		44	50	0.3		82	100	0.6		78	84	0.3		80	93	0.6
1539	TM	11	40	40	70	65.25	0.95		80	90	0.4		14	17	0.1		44	54	0.4		82	108	0.8		78	88	0.4		80	100	0.7
1539	TM	14	50	40	79.5	74.75	0.95		80	93	0.3		14	17	0		44	56	0.2		82	115	0.7		78	91	0.3		80	105	0.5
1539	TM	17	60	40	91	85.25	1.15		80	94	0.1		14	19	0.2		44	57	0.1		82	122	0.7		78	94	0.3		80	108	0.3
1539	TM	20	70	40	100	95.5	0.9		80	99	0.5		14	20	0.1		44	60	0.3		82	130	0.8		78	97	0.3		80	112	0.4
1539	TM	23	80	40	113.5	106.75	1.35		80	101	0.2		14	21	0.1		44	63	0.3		82	135	0.5		78	99	0.2		80	117	0.5
1539	TM	26	90	40	125	119.25	1.15		80	103	0.2		14	22	0.1		44	65	0.2		82	140	0.5		78	101	0.2		80	120	0.3
1539	TM	29	100	40	142.5	133.75	1.75	1.04364	80	105	0.2	0.272727	14	24	0.2	0.100606	44	68	0.3	0.247273	82	150	1	0.672727	78	103	0.2	0.273939	80	124	0.4	0.449091
1540	WM	1	10	39	44	41.5	0.5		79	81	0.2		14	14	0		43	45	0.2		82	89	0.7		77	79	0.2		80	84	0.4
1540	WM	4	20	39	48	46	0.4		79	84	0.3		14	15	0.1		43	46	0.1		82	96	0.7		77	82	0.3		80	87	0.3
1540	WM	7	30	39	53	50.5	0.5		79	86	0.2		14	15	0		43	48	0.2		82	101	0.5		77	84	0.2		80	91	0.4
1540	WM	10	40	39	62.5	57.75	0.95		79	90	0.4		14	17	0.2		43	52	0.4		82	110	0.9		77	89	0.5		80	97	0.6
1540	WM	13	50	39	72	67.25	0.95		79	92	0.2		14	17	0		43	54	0.2		82	113	0.3		77	91	0.2		80	100	0.3
1540	WM	16	60	39	83	77.5	1.1		79	94	0.2		14	19	0.2		43	56	0.2		82	120	0.7		77	93	0.2		80	104	0.4
1540	WM	19	70	39	94	88.5	1.1		79	97	0.3		14	20	0.1		43	60	0.4		82	133	1.3		77	96	0.3		80	112	0.8
1540	WM	22	80	39	109.5	101.75	1.55		79	100	0.3		14	22	0.2		43	62	0.2		82	137	0.4		77	98	0.2		80	116	0.4
1540	WM	25	90	39	123	116.25	1.35		79	102	0.2		14	22	0		43	64	0.2		82	142	0.5		77	100	0.2		80	118	0.2
1540	WM	28	100	39	139	131	1.6	1.07152	79	105	0.3	0.263636	14	24	0.2	0.112121	43	67	0.3	0.254545	82	153	1.1	0.699394	77	103	0.3	0.263636	80	122	0.4	0.444242
1541	MR	3	10	43	47	45	0.4		81	82	0.1		15	15	0		44	45	0.1		83	89	0.6		79	80	0.1		80	83	0.3
1541	MR	6	20	43	51.5	49.25	0.45		81	83	0.1		15	16	0.1		44	46	0.1		83	94	0.5		79	81	0.1		80	86	0.3
1541	MR	9	30	43	58.5	55	0.7		81	86	0.3		15	17	0.1		44	49	0.3		83	100	0.6		79	84	0.3		80	92	0.6
1541	MR	12	40	43	70	64.25	1.15		81	89	0.3		15	18	0.1		44	52	0.3		83	112	1.2		79	89	0.5		80	97	0.5
1541	MR	15	50	43	80.5	75.25	1.05		81	92	0.3		15	19	0.1		44	56	0.4		83	122	1		79	92	0.3		80	102	0.5
1541	MR	18	60	43	92.5	86.5	1.2		81	95	0.3		15	20	0.1		44	60	0.4		83	126	0.4		79	95	0.3		80	108	0.6
1541	MR	21	70	43	105.5	99	1.3		81	98	0.3		15	21	0.1		44	62	0.2		83	130	0.4		79	98	0.3		80	111	0.3
1541	MR	24	80	43	121	113.25	1.55		81	99	0.1		15	23	0.2		44	64	0.2		83	135	0.5		79	99	0.1		80	115	0.4
1541	MR	27	90	43	133	127	1.2		81	101	0.2		15	23	0		44	67	0.3		83	143	0.8		79	100	0.1		80	117	0.2
1541	MR	30	100	43	145.5	139.25	1.25	1.14424	81	104	0.3	0.253939	15	24	0.1	0.10303	44	70	0.3	0.291515	83	152	0.9	0.692727	79	103	0.3	0.269697	80	120	0.3	0.432121
1544	TM	2	10	43	50.5	46.75	0.75		81	83	0.2		15	16	0.1		45	48	0.3		83	92	0.9		78	82	0.4		81	86	0.5
1544	TM	5	20	43	57	53.75	0.65		81	86	0.3		15	16	0		45	49	0.1		83	96	0.4		78	85	0.3		81	88	0.2
1544	TM	8	30	43	62	59.5	0.5		81	88	0.2		15	17	0.1		45	51	0.2		83	98	0.2		78	86	0.1		81	90	0.2
1544	TM	11	40	43	71	66.5	0.9		81	91	0.3		15	19	0.2		45	54	0.3		83	108	1		78	88	0.2		81	96	0.6
1544	TM	14	50	43	77.5	74.25	0.65		81	93	0.2		15	19	0		45	56	0.2		83	113	0.5		78	90	0.2		81	101	0.5
1544	TM	17	60	43	85	81.25	0.75		81	94	0.1		15	19	0		45	58	0.2		83	117	0.4		78	91	0.1		81	104	0.3
1544	TM	20	70	43	92.5	88.75	0.75		81	96	0.2		15	20	0.1		45	60	0.2		83	123	0.6		78	94	0.3		81	108	0.4
1544	TM	23	80	43	102	97.25	0.95		81	98	0.2		15	20	0		45	61	0.1		83	132	0.9		78	96	0.2		81	111	0.3
1544	TM	26	90	43	118	110	1.6		81	101	0.3		15	21	0.1		45	64	0.3		83	140	0.8		78	99	0.3		81	115	0.4
1544	TM	29	100	43	134.5	126.25	1.65	0.881818	81	104	0.3	0.218182	15	23	0.2	0.070303	45	66	0.2	0.204242	83	148	0.8	0.624848	78	102	0.3	0.210303	81	121	0.6	0.392727
1545	WM	1	10	42	47	44.5	0.5		82	84	0.2		14	14	0		45	47	0.2		82	88	0.6		80	82	0.2		80	84	0.4
1545	WM	4	20	42	51	49	0.4		82	85	0.1		14	15	0.1		45	48	0.1		82	94	0.6		80	83	0.1		80	87	0.3
1545	WM	7	30	42	59	55	0.8		82	88	0.3		14	16	0.1		45	50	0.2		82	98	0.4		80	86	0.3		80	91	0.4
1545	WM	10	40	42	68	63.5	0.9		82	90	0.2		14	17	0.1		45	53	0.3		82	105	0.7		80	88	0.2		80	96	0.5
1545	WM	13	50	42	77	72.5	0.9		82	93	0.3		14	19	0.2		45	55	0.2		82	111	0.6		80	92	0.4		80	101	0.5
1545	WM	16	60	42	88	82.5	1.1		82	96	0.3		14	20	0.1		45	59	0.4		82	118	0.7		80	95	0.3		80	106	0.5
1545	WM	19	70	42	101.5	94.75	1.35		82	100	0.4		14	20	0		45	62	0.3		82	130	1.2		80	99	0.4		80	110	0.4
1545	WM	22	80	42	117	109.25	1.55		82	102	0.2		14	22	0.2		45	65	0.3		82	140	1		80	101	0.2		80	115	0.5
1545	WM	25	90	42	133	125	1.6		82	105	0.3		14	22	0		45	68	0.3		82	147	0.7		80	104	0.3		80	119	0.4
1545	WM	28	100	42	150.5	141.75	1.75	1.15576	82	107	0.2	0.272727	14	23	0.1	0.10303	45	70	0.2	0.274545	82	153	0.6	0.756364	80	105	0.1	0.281818	80	122	0.3	0.444242
1546	MR	3	10	38	45	41.5	0.7		78	80	0.2		13	14	0.1		43	45	0.2		80	88	0.8		76	79	0.3		78	84	0.6
1546	MR	6	20	38	49.5	47.25	0.45		78	82	0.2		13	14	0		43	46	0.1		80	93	0.5		76	80	0.1		78	86	0.2
1546	MR	9	30	38	58	53.75	0.85		78	85	0.3		13	15	0.1		43	48	0.2		80	98	0.5		76	83	0.3		78	91	0.5
1546	MR	12	40	38	69	63.5	1.1		78	88	0.3		13	17	0.2		43	52	0.4		80	108	1		76	86	0.3		78	97	0.6
1546	MR	15	50	38	73.5	71.25	0.45		78	90	0.2		13	17	0		43	54	0.2		80	113	0.5		76	88	0.2		78	100	0.3
1546	MR	18	60	38	82.5	78	0.9		78	94	0.4		13	19	0.2		43	56	0.2		80	116	0.3		76	92	0.4		78	106	0.6
1546	MR	21	70	38	95	88.75	1.25		78	96	0.2		13	20	0.1		43	58	0.2		80	118	0.2		76	95	0.3		78	109	0.3
1546	MR	24	80	38	103.5	99.25	0.85		78	98	0.2		13	21	0.1		43	59	0.1		80	123	0.5		76	97	0.2		78	112	0.3
1546	MR	27	90	38	110	106.75	0.65		78	100	0.2		13	21	0		43	61	0.2		80	130	0.7		76	99	0.2		78	114	0.2
1546	MR	30	100	38	127	118.5	1.7	0.894545	78	103	0.3	0.258182	13	23	0.2	0.103636	43	64	0.3	0.212727	80	140	1	0.536364	76	102	0.3	0.267273	78	119	0.5	0.398788
1547	TM	2	10	41.5	49	45.25	0.75		80	82	0.2		14	15	0.1		44	46	0.2		81	90	0.9		78	80	0.2		79	84	0.5
1547	TM	5	20	41.5	53	51	0.4		80	83	0.1		14	15	0		44	47	0.1		81	93	0.3		78	81	0.1		79	85	0.1
1547	TM	8	30	41.5	60.5	56.75	0.75		80	85	0.2		14	16	0.1		44	49	0.2		81	98	0.5		78	83	0.2		79	90	0.5
1547	TM	11	40	41.5	68.5	64.5	0.8		80	88	0.3		14	17	0.1		44	52	0.3		81	108	1		78	86	0.3		79	96	0.6
1547	TM	14	50	41.5	78	73.25	0.95		80	90	0.2		14	18	0.1		44	54	0.2		81	115	0.7		78	88	0.2		79	102	0.6
1547	TM	17	60	41.5	88	83	1		80	91	0.1		14	19	0.1		44	57	0.3		81	125	1		78	90	0.2		79	107	0.5
1547	TM	20	70	41.5	103.5	95.75	1.55		80	94	0.3		14	20	0.1		44	60	0.3		81	138	1.3		78	93	0.3		79	113	0.6
1547	TM	23	80	41.5	115	109.25	1.15		80	95	0.1		14	20	0		44	62	0.2		81	142	0.4		78	94	0.1		79	116	0.3
1547	TM	26	90	41.5	133.5	124.25	1.85		80	97	0.2		14	21	0.1		44	64	0.2		81	153	1.1		78	97	0.3		79	121	0.5
1547	TM	29	100	41.5	154	143.75	2.05	1.14909	80	100	0.3	0.199394	14	23	0.2	0.0872727	44	66	0.2	0.23697	81	163	1	0.846667	78	99	0.2	0.218788	79	126	0.5	0.494545
1548	WM	1	10	37.5	42	39.75	0.45		79	81	0.2		14	14	0		43	45	0.2		81	87	0.6		77	81	0.4		78	83	0.5
1548	WM	4	20	37.5	45	43.5	0.3		79	84	0.3		14	15	0.1		43	46	0.1		81	91	0.4		77	82	0.1		78	87	0.4
1548	WM	7	30	37.5	51	48	0.6		79	86	0.2		14	16	0.1		43	48	0.2		81	96	0.5		77	84	0.2		78	90	0.3
1548	WM	10	40	37.5	57	54	0.6		79	89	0.3		14	17	0.1		43	50	0.2		81	104	0.8		77	88	0.4		78	94	0.4
1548	WM	13	50	37.5	65	61	0.8		79	90	0.1		14	18	0.1		43	53	0.3		81	107	0.3		77	90	0.2		78	98	0.4
1548	WM	16	60	37.5	72	68.5	0.7		79	92	0.2		14	19	0.1		43	56	0.3		81	111	0.4		77	91	0.1		78	101	0.3
1548	WM	19	70	37.5	80	76	0.8		79	95	0.3		14	19	0		43	58	0.2		81	120	0.9		77	93	0.2		78	103	0.2
1548	WM	22	80	37.5	90.5	85.25	1.05		79	97	0.2		14	20	0.1		43	59	0.1		81	128	0.8		77	95	0.2		78	107	0.4
1548	WM	25	90	37.5	102	96.25	1.15		79	99	0.2		14	20	0		43	60	0.1		81	132	0.4		77	97	0.2		78	110	0.3
1548	WM	28	100	37.5	115	108.5	1.3	0.805758	79	101	0.2	0.218182	14	21	0.1	0.0757576	43	63	0.3	0.207273	81	138	0.6	0.580606	77	99	0.2	0.204848	78	114	0.4	0.336364
1550	MR	3	10	42	49	45.5	0.7		81	83	0.2		14	15	0.1		44	46	0.2		83	90	0.7		79	81	0.2		80	85	0.5
1550	MR	6	20	42	54	51.5	0.5		81	84	0.1		14	15	0		44	47	0.1		83	96	0.6		79	82	0.1		80	89	0.4
1550	MR	9	30	42	62	58	0.8		81	87	0.3		14	16	0.1		44	50	0.3		83	104	0.8		79	85	0.3		80	94	0.5
1550	MR	12	40	42	71	66.5	0.9		81	90	0.3		14	17	0.1		44	53	0.3		83	111	0.7		79	89	0.4		80	98	0.4
1550	MR	15	50	42	78	74.5	0.7		81	92	0.2		14	18	0.1		44	56	0.3		83	116	0.5		79	92	0.3		80	102	0.4
1550	MR	18	60	42	89	83.5	1.1		81	96	0.4		14	19	0.1		44	60	0.4		83	122	0.6		79	95	0.3		80	107	0.5
1550	MR	21	70	42	103	96	1.4		81	99	0.3		14	20	0.1		44	63	0.3		83	132	1		79	98	0.3		80	110	0.3
1550	MR	24	80	42	118.5	110.75	1.55		81	101	0.2		14	21	0.1		44	65	0.2		83	140	0.8		79	100	0.2		80	113	0.3
1550	MR	27	90	42	135	126.75	1.65		81	103	0.2		14	22	0.1		44	67	0.2		83	150	1		79	102	0.2		80	116	0.3
1550	MR	30	100	42	153.5	144.25	1.85	1.1497	81	106	0.3	0.267273	14	23	0.1	0.0945455	44	69	0.2	0.276364	83	158	0.8	0.750909	79	105	0.3	0.279394	80	120	0.4	0.387879
1552	TM	2	10	38.5	43.5	41	0.5		78	80	0.2		13	14	0.1		43	45	0.2		84	92	0.8		76	79	0.3		81	86	0.5
1552	TM	5	20	38.5	48.5	46	0.5		78	82	0.2		13	14	0		43	46	0.1		84	96	0.4		76	81	0.2		81	87	0.1
1552	TM	8	30	38.5	53	50.75	0.45		78	85	0.3		13	15	0.1		43	48	0.2		84	99	0.3		76	83	0.2		81	89	0.2
1552	TM	11	40	38.5	62	57.5	0.9		78	88	0.3		13	16	0.1		43	51	0.3		84	102	0.3		76	86	0.3		81	92	0.3
1552	TM	14	50	38.5	68.5	65.25	0.65		78	90	0.2		13	17	0.1		43	53	0.2		84	108	0.6		76	88	0.2		81	96	0.4
1552	TM	17	60	38.5	79	73.75	1.05		78	93	0.3		13	18	0.1		43	55	0.2		84	112	0.4		76	90	0.2		81	100	0.4
1552	TM	20	70	38.5	89	84	1		78	95	0.2		13	19	0.1		43	57	0.2		84	120	0.8		76	93	0.3		81	103	0.3
1552	TM	23	80	38.5	101	95	1.2		78	97	0.2		13	20	0.1		43	60	0.3		84	130	1		76	96	0.3		81	107	0.4
1552	TM	26	90	38.5	114	107.5	1.3		78	99	0.2		13	21	0.1		43	63	0.3		84	136	0.6		76	98	0.2		81	110	0.3
1552	TM	29	100	38.5	128	121	1.4	0.939697	78	102	0.3	0.24303	13	22	0.1	0.0945455	43	65	0.2	0.229697	84	143	0.7	0.57697	76	100	0.2	0.24	81	116	0.6	0.338182
1554	WM	1	10	40.5	46	43.25	0.55		82	84	0.2		14	15	0.1		44	46	0.2		83	90	0.7		80	82	0.2		81	86	0.5
1554	WM	4	20	40.5	47.5	46.75	0.15		82	85	0.1		14	15	0		44	48	0.2		83	93	0.3		80	83	0.1		81	89	0.3
1554	WM	7	30	40.5	55	51.25	0.75		82	87	0.2		14	16	0.1		44	50	0.2		83	96	0.3		80	85	0.2		81	93	0.4
1554	WM	10	40	40.5	64	59.5	0.9		82	90	0.3		14	17	0.1		44	53	0.3		83	106	1		80	88	0.3		81	95	0.2
1554	WM	13	50	40.5	74.5	69.25	1.05		82	93	0.3		14	19	0.2		44	55	0.2		83	112	0.6		80	92	0.4		81	100	0.5
1554	WM	16	60	40.5	86	80.25	1.15		82	96	0.3		14	20	0.1		44	59	0.4		83	116	0.4		80	96	0.4		81	104	0.4
1554	WM	19	70	40.5	97.5	91.75	1.15		82	99	0.3		14	20	0		44	61	0.2		83	125	0.9		80	98	0.2		81	108	0.4
1554	WM	22	80	40.5	113.5	105.5	1.6		82	102	0.3		14	22	0.2		44	63	0.2		83	135	1		80	100	0.2		81	112	0.4
1554	WM	25	90	40.5	127	120.25	1.35		82	104	0.2		14	22	0		44	65	0.2		83	138	0.3		80	102	0.2		81	115	0.3
1554	WM	28	100	40.5	139.5	133.25	1.25	1.09242	82	106	0.2	0.264242	14	24	0.2	0.10303	44	67	0.2	0.24303	83	144	0.6	0.640606	80	104	0.2	0.266667	81	120	0.5	0.379394
1555	MR	3	10	40	42	41	0.2		79	80	0.1		13	13	0		43	44	0.1		81	86	0.5		77	78	0.1		79	82	0.3
1555	MR	6	20	40	47.5	44.75	0.55		79	82	0.2		13	14	0.1		43	46	0.2		81	92	0.6		77	80	0.2		79	86	0.4
1555	MR	9	30	40	56	51.75	0.85		79	85	0.3		13	15	0.1		43	48	0.2		81	100	0.8		77	83	0.3		79	90	0.4
1555	MR	12	40	40	65	60.5	0.9		79	87	0.2		13	16	0.1		43	51	0.3		81	106	0.6		77	85	0.2		79	94	0.4
1555	MR	15	50	40	73.5	69.25	0.85		79	89	0.2		13	17	0.1		43	54	0.3		81	110	0.4		77	88	0.3		79	98	0.4
1555	MR	18	60	40	86	79.75	1.25		79	92	0.3		13	19	0.2		43	58	0.4		81	120	1		77	91	0.3		79	105	0.7
1555	MR	21	70	40	97.5	91.75	1.15		79	95	0.3		13	20	0.1		43	61	0.3		81	128	0.8		77	94	0.3		79	110	0.5
1555	MR	24	80	40	109.5	103.5	1.2		79	97	0.2		13	22	0.2		43	63	0.2		81	131	0.3		77	96	0.2		79	114	0.4
1555	MR	27	90	40	119.5	114.5	1		79	99	0.2		13	22	0		43	64	0.1		81	136	0.5		77	97	0.1		79	116	0.2
1555	MR	30	100	40	131.5	125.5	1.2	1.02242	79	101	0.2	0.239394	13	23	0.1	0.118182	43	66	0.2	0.262424	81	145	0.9	0.648485	77	100	0.3	0.249697	79	119	0.3	0.435152
1556	TM	2	10	41.5	48.5	45	0.7		81	83	0.2		15	15	0		45	47	0.2		84	92	0.8		79	82	0.3		82	86	0.4
1556	TM	5	20	41.5	53	50.75	0.45		81	85	0.2		15	15	0		45	48	0.1		84	95	0.3		79	85	0.3		82	87	0.1
1556	TM	8	30	41.5	59.5	56.25	0.65		81	89	0.4		15	16	0.1		45	50	0.2		84	98	0.3		79	87	0.2		82	91	0.4
1556	TM	11	40	41.5	66.5	63	0.7		81	92	0.3		15	17	0.1		45	53	0.3		84	106	0.8		79	89	0.2		82	96	0.5
1556	TM	14	50	41.5	74.5	70.5	0.8		81	93	0.1		15	18	0.1		45	56	0.3		84	112	0.6		79	90	0.1		82	100	0.4
1556	TM	17	60	41.5	83	78.75	0.85		81	95	0.2		15	19	0.1		45	59	0.3		84	118	0.6		79	92	0.2		82	104	0.4
1556	TM	20	70	41.5	94	88.5	1.1		81	98	0.3		15	19	0		45	60	0.1		84	124	0.6		79	96	0.4		82	106	0.2
1556	TM	23	80	41.5	103	98.5	0.9		81	100	0.2		15	21	0.2		45	62	0.2		84	130	0.6		79	98	0.2		82	110	0.4
1556	TM	26	90	41.5	115.5	109.25	1.25		81	101	0.1		15	21	0		45	64	0.2		84	135	0.5		79	100	0.2		82	113	0.3
1556	TM	29	100	41.5	127	121.25	1.15	0.880303	81	103	0.2	0.222424	15	23	0.2	0.0884848	45	67	0.3	0.227879	84	143	0.8	0.581212	79	101	0.1	0.214545	82	117	0.4	0.357576
1557	WM	1	10	38.5	43.5	41	0.5		80	82	0.2		13	14	0.1		43	46	0.3		83	90	0.7		78	80	0.2		81	84	0.3
1557	WM	4	20	38.5	46.5	45	0.3		80	83	0.1		13	14	0		43	47	0.1		83	94	0.4		78	81	0.1		81	88	0.4
1557	WM	7	30	38.5	54.5	50.5	0.8		80	86	0.3		13	15	0.1		43	49	0.2		83	98	0.4		78	84	0.3		81	92	0.4
1557	WM	10	40	38.5	65	59.75	1.05		80	89	0.3		13	17	0.2		43	52	0.3		83	107	0.9		78	87	0.3		81	95	0.3
1557	WM	13	50	38.5	73.5	69.25	0.85		80	92	0.3		13	18	0.1		43	55	0.3		83	112	0.5		78	90	0.3		81	100	0.5
1557	WM	16	60	38.5	82	77.75	0.85		80	94	0.2		13	19	0.1		43	59	0.4		83	115	0.3		78	93	0.3		81	105	0.5
1557	WM	19	70	38.5	90	86	0.8		80	96	0.2		13	19	0		43	60	0.1		83	121	0.6		78	94	0.1		81	107	0.2
1557	WM	22	80	38.5	102.5	96.25	1.25		80	99	0.3		13	20	0.1		43	63	0.3		83	126	0.5		78	97	0.3		81	110	0.3
1557	WM	25	90	38.5	114.5	108.5	1.2		80	101	0.2		13	21	0.1		43	65	0.2		83	130	0.4		78	99	0.2		81	113	0.3
1557	WM	28	100	38.5	128	121.25	1.35	0.945455	80	104	0.3	0.249697	13	22	0.1	0.0927273	43	68	0.3	0.255758	83	135	0.5	0.510303	78	102	0.3	0.250303	81	117	0.4	0.365455
1560	MR	3	10	38	40.5	39.25	0.25		79	79	0		14	14	0		43	45	0.2		80	84	0.4		77	77	0		78	80	0.2
1560	MR	6	20	38	45.5	43	0.5		79	81	0.2		14	15	0.1		43	45	0		80	90	0.6		77	79	0.2		78	84	0.4
1560	MR	9	30	38	54	49.75	0.85		79	84	0.3		14	16	0.1		43	48	0.3		80	100	1		77	82	0.3		78	90	0.6
1560	MR	12	40	38	63.5	58.75	0.95		79	87	0.3		14	17	0.1		43	51	0.3		80	108	0.8		77	87	0.5		78	95	0.5
1560	MR	15	50	38	71.5	67.5	0.8		79	90	0.3		14	18	0.1		43	54	0.3		80	112	0.4		77	89	0.2		78	100	0.5
1560	MR	18	60	38	85	78.25	1.35		79	93	0.3		14	19	0.1		43	56	0.2		80	121	0.9		77	92	0.3		78	104	0.4
1560	MR	21	70	38	96.5	90.75	1.15		79	96	0.3		14	20	0.1		43	59	0.3		80	130	0.9		77	95	0.3		78	106	0.2
1560	MR	24	80	38	108	102.25	1.15		79	98	0.2		14	22	0.2		43	61	0.2		80	135	0.5		77	97	0.2		78	111	0.5
1560	MR	27	90	38	119.5	113.75	1.15		79	100	0.2		14	22	0		43	63	0.2		80	139	0.4		77	99	0.2		78	115	0.4
1560	MR	30	100	38	128.5	124	0.9	1.02576	79	102	0.2	0.266667	14	23	0.1	0.10303	43	65	0.2	0.240606	80	145	0.6	0.692121	77	101	0.2	0.277576	78	120	0.5	0.435758
1563	TM	2	10	45	52.5	48.75	0.75		81	82	0.1		15	16	0.1		45	48	0.3		86	95	0.9		78	81	0.3		83	88	0.5
1563	TM	5	20	45	57.5	55	0.5		81	84	0.2		15	16	0		45	50	0.2		86	100	0.5		78	85	0.4		83	91	0.3
1563	TM	8	30	45	64	60.75	0.65		81	87	0.3		15	17	0.1		45	52	0.2		86	105	0.5		78	88	0.3		83	95	0.4
1563	TM	11	40	45	72.5	68.25	0.85		81	90	0.3		15	18	0.1		45	55	0.3		86	110	0.5		78	90	0.2		83	99	0.4
1563	TM	14	50	45	82	77.25	0.95		81	92	0.2		15	18	0		45	57	0.2		86	117	0.7		78	92	0.2		83	102	0.3
1563	TM	17	60	45	95	88.5	1.3		81	95	0.3		15	18	0		45	60	0.3		86	122	0.5		78	95	0.3		83	106	0.4
1563	TM	20	70	45	109.5	102.25	1.45		81	98	0.3		15	19	0.1		45	63	0.3		86	128	0.6		78	98	0.3		83	112	0.6
1563	TM	23	80	45	118	113.75	0.85		81	100	0.2		15	20	0.1		45	64	0.1		86	134	0.6		78	99	0.1		83	115	0.3
1563	TM	26	90	45	130	124	1.2		81	102	0.2		15	21	0.1		45	67	0.3		86	140	0.6		78	100	0.1		83	117	0.2
1563	TM	29	100	45	142.5	136.25	1.25	1.03727	81	104	0.2	0.252121	15	23	0.2	0.070303	45	69	0.2	0.239394	86	146	0.6	0.571515	78	102	0.2	0.227879	83	123	0.6	0.387879
1564	WM	1	10	42.5	44.5	43.5	0.2		81	81	0		14	14	0		44	45	0.1		85	90	0.5		79	79	0		82	84	0.2
1564	WM	4	20	42.5	48	46.25	0.35		81	83	0.2		14	15	0.1		44	47	0.2		85	96	0.6		79	81	0.2		82	87	0.3
1564	WM	7	30	42.5	56	52	0.8		81	85	0.2		14	16	0.1		44	49	0.2		85	100	0.4		79	84	0.3		82	92	0.5
1564	WM	10	40	42.5	66	61	1		81	88	0.3		14	17	0.1		44	51	0.2		85	109	0.9		79	86	0.2		82	97	0.5
1564	WM	13	50	42.5	75	70.5	0.9		81	90	0.2		14	18	0.1		44	54	0.3		85	118	0.9		79	87	0.1		82	102	0.5
1564	WM	16	60	42.5	87	81	1.2		81	92	0.2		14	19	0.1		44	57	0.3		85	125	0.7		79	89	0.2		82	108	0.6
1564	WM	19	70	42.5	100	93.5	1.3		81	93	0.1		14	19	0		44	59	0.2		85	135	1		79	92	0.3		82	113	0.5
1564	WM	22	80	42.5	110.5	105.25	1.05		81	95	0.2		14	19	0		44	60	0.1		85	143	0.8		79	93	0.1		82	115	0.2
1564	WM	25	90	42.5	122.5	116.5	1.2		81	98	0.3		14	20	0.1		44	62	0.2		85	145	0.2		79	96	0.3		82	117	0.2
1564	WM	28	100	42.5	134	128.25	1.15	1.03848	81	100	0.2	0.207879	14	22	0.2	0.0781818	44	64	0.2	0.21697	85	150	0.5	0.71697	79	98	0.2	0.206667	82	120	0.3	0.426061
1565	MR	3	10	37.5	41	39.25	0.35		79	80	0.1		14	14	0		44	45	0.1		82	86	0.4		77	78	0.1		80	82	0.2
1565	MR	6	20	37.5	47	44	0.6		79	82	0.2		14	15	0.1		44	47	0.2		82	94	0.8		77	80	0.2		80	86	0.4
1565	MR	9	30	37.5	54.5	50.75	0.75		79	84	0.2		14	15	0		44	49	0.2		82	102	0.8		77	82	0.2		80	90	0.4
1565	MR	12	40	37.5	65	59.75	1.05		79	86	0.2		14	16	0.1		44	51	0.2		82	105	0.3		77	85	0.3		80	93	0.3
1565	MR	15	50	37.5	73	69	0.8		79	90	0.4		14	17	0.1		44	53	0.2		82	114	0.9		77	88	0.3		80	97	0.4
1565	MR	18	60	37.5	82	77.5	0.9		79	94	0.4		14	18	0.1		44	56	0.3		82	120	0.6		77	91	0.3		80	103	0.6
1565	MR	21	70	37.5	93.5	87.75	1.15		79	97	0.3		14	19	0.1		44	58	0.2		82	128	0.8		77	95	0.4		80	108	0.5
1565	MR	24	80	37.5	104.5	99	1.1		79	99	0.2		14	20	0.1		44	60	0.2		82	135	0.7		77	97	0.2		80	112	0.4
1565	MR	27	90	37.5	115	109.75	1.05		79	101	0.2		14	21	0.1		44	62	0.2		82	142	0.7		77	99	0.2		80	115	0.3
1565	MR	30	100	37.5	131	123	1.6	0.988182	79	104	0.3	0.279394	14	22	0.1	0.090303	44	64	0.2	0.215152	82	147	0.5	0.681818	77	102	0.3	0.27697	80	120	0.5	0.427879
1566	TM	2	10	38.5	45.5	42	0.7		80	82	0.2		14	14	0		44	46	0.2		82	88	0.6		78	82	0.4		80	84	0.4
1566	TM	5	20	38.5	50	47.75	0.45		80	84	0.2		14	15	0.1		44	47	0.1		82	94	0.6		78	84	0.2		80	87	0.3
1566	TM	8	30	38.5	55.5	52.75	0.55		80	88	0.4		14	16	0.1		44	50	0.3		82	100	0.6		78	87	0.3		80	92	0.5
1566	TM	11	40	38.5	64	59.75	0.85		80	90	0.2		14	17	0.1		44	52	0.2		82	105	0.5		78	90	0.3		80	95	0.3
1566	TM	14	50	38.5	71	67.5	0.7		80	91	0.1		14	17	0		44	54	0.2		82	110	0.5		78	92	0.2		80	99	0.4
1566	TM	17	60	38.5	78.5	74.75	0.75		80	95	0.4		14	18	0.1		44	55	0.1		82	116	0.6		78	94	0.2		80	103	0.4
1566	TM	20	70	38.5	90	84.25	1.15		80	97	0.2		14	19	0.1		44	58	0.3		82	125	0.9		78	97	0.3		80	107	0.4
1566	TM	23	80	38.5	102	96	1.2		80	99	0.2		14	20	0.1		44	60	0.2		82	135	1		78	99	0.2		80	110	0.3
1566	TM	26	90	38.5	115.5	108.75	1.35		80	101	0.2		14	22	0.2		44	62	0.2		82	139	0.4		78	100	0.1		80	114	0.4
1566	TM	29	100	38.5	132	123.75	1.65	0.942424	80	103	0.2	0.235152	14	24	0.2	0.100606	44	64	0.2	0.203636	82	146	0.7	0.653333	78	101	0.1	0.221818	80	118	0.4	0.378788
1567	WM	1	10	43.5	49	46.25	0.55		82	84	0.2		15	15	0		45	47	0.2		85	90	0.5		80	82	0.2		83	87	0.4
1567	WM	4	20	43.5	51.5	50.25	0.25		82	84	0		15	15	0		45	48	0.1		85	93	0.3		80	82	0		83	90	0.3
1567	WM	7	30	43.5	61	56.25	0.95		82	87	0.3		15	16	0.1		45	51	0.3		85	100	0.7		80	85	0.3		83	93	0.3
1567	WM	10	40	43.5	66.5	63.75	0.55		82	89	0.2		15	17	0.1		45	53	0.2		85	105	0.5		80	87	0.2		83	96	0.3
1567	WM	13	50	43.5	80.5	73.5	1.4		82	92	0.3		15	18	0.1		45	56	0.3		85	117	1.2		80	90	0.3		83	102	0.6
1567	WM	16	60	43.5	95	87.75	1.45		82	94	0.2		15	19	0.1		45	59	0.3		85	128	1.1		80	92	0.2		83	109	0.7
1567	WM	19	70	43.5	108.5	101.75	1.35		82	97	0.3		15	20	0.1		45	62	0.3		85	140	1.2		80	94	0.2		83	113	0.4
1567	WM	22	80	43.5	121.5	115	1.3		82	100	0.3		15	22	0.2		45	64	0.2		85	145	0.5		80	96	0.2		83	116	0.3
1567	WM	25	90	43.5	132	126.75	1.05		82	101	0.1		15	22	0		45	65	0.1		85	147	0.2		80	98	0.2		83	118	0.2
1567	WM	28	100	43.5	144	138	1.2	1.12818	82	103	0.2	0.230909	15	23	0.1	0.0975758	45	67	0.2	0.238788	85	152	0.5	0.773939	80	101	0.3	0.218788	83	121	0.3	0.409091
1571	MR	3	10	44	47.5	45.75	0.35		81	83	0.2		14	14	0		45	46	0.1		84	88	0.4		80	81	0.1		81	82	0.1
1571	MR	6	20	44	54	50.75	0.65		81	85	0.2		14	15	0.1		45	48	0.2		84	95	0.7		80	83	0.2		81	87	0.5
1571	MR	9	30	44	62	58	0.8		81	88	0.3		14	16	0.1		45	51	0.3		84	104	0.9		80	86	0.3		81	91	0.4
1571	MR	12	40	44	70.5	66.25	0.85		81	90	0.2		14	17	0.1		45	53	0.2		84	110	0.6		80	88	0.2		81	95	0.4
1571	MR	15	50	44	83.5	77	1.3		81	93	0.3		14	18	0.1		45	56	0.3		84	118	0.8		80	91	0.3		81	101	0.6
1571	MR	18	60	44	97.5	90.5	1.4		81	95	0.2		14	19	0.1		45	60	0.4		84	126	0.8		80	93	0.2		81	106	0.5
1571	MR	21	70	44	114	105.75	1.65		81	97	0.2		14	20	0.1		45	63	0.3		84	134	0.8		80	95	0.2		81	110	0.4
1571	MR	24	80	44	131	122.5	1.7		81	100	0.3		14	22	0.2		45	66	0.3		84	143	0.9		80	98	0.3		81	115	0.5
1571	MR	27	90	44	150	140.5	1.9		81	102	0.2		14	22	0		45	67	0.1		84	152	0.9		80	100	0.2		81	118	0.3
1571	MR	30	100	44	163.5	156.75	1.35	1.33667	81	104	0.2	0.23697	14	24	0.2	0.108485	45	70	0.3	0.277576	84	157	0.5	0.784848	80	103	0.3	0.242424	81	122	0.4	0.452727
1573	TM	2	10	39	44.5	41.75	0.55		81	83	0.2		14	14	0		44	46	0.2		82	88	0.6		79	82	0.3		80	85	0.5
1573	TM	5	20	39	47.5	46	0.3		81	86	0.3		14	15	0.1		44	47	0.1		82	92	0.4		79	84	0.2		80	87	0.2
1573	TM	8	30	39	56	51.75	0.85		81	89	0.3		14	16	0.1		44	50	0.3		82	100	0.8		79	87	0.3		80	94	0.7
1573	TM	11	40	39	65	60.5	0.9		81	90	0.1		14	16	0		44	51	0.1		82	108	0.8		79	90	0.3		80	98	0.4
1573	TM	14	50	39	73.5	69.25	0.85		81	92	0.2		14	17	0.1		44	53	0.2		82	111	0.3		79	92	0.2		80	101	0.3
1573	TM	17	60	39	82	77.75	0.85		81	93	0.1		14	19	0.2		44	54	0.1		82	115	0.4		79	93	0.1		80	103	0.2
1573	TM	20	70	39	94	88	1.2		81	96	0.3		14	19	0		44	57	0.3		82	118	0.3		79	96	0.3		80	106	0.3
1573	TM	23	80	39	105.5	99.75	1.15		81	98	0.2		14	20	0.1		44	60	0.3		82	123	0.5		79	98	0.2		80	110	0.4
1573	TM	26	90	39	116	110.75	1.05		81	100	0.2		14	20	0		44	63	0.3		82	129	0.6		79	100	0.2		80	114	0.4
1573	TM	29	100	39	126	121	1	0.94303	81	102	0.2	0.201818	14	21	0.1	0.0781818	44	65	0.2	0.213333	82	138	0.9	0.52	79	101	0.1	0.216364	80	117	0.3	0.353333
1574	WM	1	10	40	44	42	0.4		80	81	0.1		14	14	0		43	45	0.2		82	89	0.7		78	79	0.1		80	83	0.3
1574	WM	4	20	40	46	45	0.2		80	82	0.1		14	15	0.1		43	47	0.2		82	92	0.3		78	80	0.1		80	86	0.3
1574	WM	7	30	40	51.5	48.75	0.55		80	84	0.2		14	15	0		43	49	0.2		82	98	0.6		78	82	0.2		80	92	0.6
1574	WM	10	40	40	57.5	54.5	0.6		80	87	0.3		14	16	0.1		43	51	0.2		82	102	0.4		78	85	0.3		80	94	0.2
1574	WM	13	50	40	66	61.75	0.85		80	90	0.3		14	17	0.1		43	54	0.3		82	106	0.4		78	88	0.3		80	97	0.3
1574	WM	16	60	40	74	70	0.8		80	93	0.3		14	18	0.1		43	56	0.2		82	110	0.4		78	92	0.4		80	101	0.4
1574	WM	19	70	40	85.5	79.75	1.15		80	95	0.2		14	19	0.1		43	57	0.1		82	115	0.5		78	94	0.2		80	104	0.3
1574	WM	22	80	40	98	91.75	1.25		80	98	0.3		14	20	0.1		43	60	0.3		82	119	0.4		78	97	0.3		80	109	0.5
1574	WM	25	90	40	113	105.5	1.5		80	100	0.2		14	21	0.1		43	62	0.2		82	130	1.1		78	99	0.2		80	114	0.5
1574	WM	28	100	40	128	120.5	1.5	0.939091	80	102	0.2	0.249697	14	22	0.1	0.090303	43	64	0.2	0.212727	82	138	0.8	0.518182	78	100	0.1	0.259394	80	117	0.3	0.376364
1576	MR	3	10	45	50	47.5	0.5		81	82	0.1		15	15	0		45	46	0.1		85	92	0.7		79	80	0.1		82	85	0.3
1576	MR	6	20	45	58	54	0.8		81	85	0.3		15	16	0.1		45	49	0.3		85	98	0.6		79	83	0.3		82	90	0.5
1576	MR	9	30	45	66.5	62.25	0.85		81	87	0.2		15	17	0.1		45	51	0.2		85	105	0.7		79	85	0.2		82	94	0.4
1576	MR	12	40	45	76	71.25	0.95		81	89	0.2		15	17	0		45	53	0.2		85	112	0.7		79	87	0.2		82	99	0.5
1576	MR	15	50	45	87.5	81.75	1.15		81	92	0.3		15	18	0.1		45	56	0.3		85	118	0.6		79	90	0.3		82	104	0.5
1576	MR	18	60	45	101	94.25	1.35		81	96	0.4		15	20	0.2		45	60	0.4		85	128	1		79	94	0.4		82	107	0.3
1576	MR	21	70	45	113.5	107.25	1.25		81	98	0.2		15	21	0.1		45	62	0.2		85	132	0.4		79	96	0.2		82	111	0.4
1576	MR	24	80	45	125	119.25	1.15		81	100	0.2		15	22	0.1		45	63	0.1		85	137	0.5		79	99	0.3		82	115	0.4
1576	MR	27	90	45	140	132.5	1.5		81	102	0.2		15	23	0.1		45	65	0.2		85	145	0.8		79	101	0.2		82	120	0.5
1576	MR	30	100	45	154	147	1.4	1.16879	81	104	0.2	0.250303	15	24	0.1	0.102424	45	69	0.4	0.248485	85	155	1	0.682424	79	102	0.1	0.257576	82	123	0.3	0.421818
1577	TM	2	10	42	49.5	45.75	0.75		81	82	0.1		14	15	0.1		44	47	0.3		84	93	0.9		80	82	0.2		81	87	0.6
1577	TM	5	20	42	56	52.75	0.65		81	85	0.3		14	15	0		44	48	0.1		84	98	0.5		80	84	0.2		81	89	0.2
1577	TM	8	30	42	64	60	0.8		81	89	0.4		14	16	0.1		44	51	0.3		84	105	0.7		80	87	0.3		81	94	0.5
1577	TM	11	40	42	75	69.5	1.1		81	92	0.3		14	17	0.1		44	54	0.3		84	110	0.5		80	90	0.3		81	99	0.5
1577	TM	14	50	42	84	79.5	0.9		81	93	0.1		14	18	0.1		44	57	0.3		84	118	0.8		80	91	0.1		81	103	0.4
1577	TM	17	60	42	95	89.5	1.1		81	93	0		14	20	0.2		44	61	0.4		84	125	0.7		80	92	0.1		81	107	0.4
1577	TM	20	70	42	107	101	1.2		81	95	0.2		14	20	0		44	63	0.2		84	132	0.7		80	95	0.3		81	111	0.4
1577	TM	23	80	42	121	114	1.4		81	98	0.3		14	21	0.1		44	65	0.2		84	140	0.8		80	98	0.3		81	116	0.5
1577	TM	26	90	42	134.5	127.75	1.35		81	101	0.3		14	22	0.1		44	66	0.1		84	150	1		80	100	0.2		81	120	0.4
1577	TM	29	100	42	148	141.25	1.35	1.10788	81	104	0.3	0.220606	14	23	0.1	0.0951515	44	68	0.2	0.252121	84	155	0.5	0.709091	80	102	0.2	0.22	81	123	0.3	0.418788
1578	WM	1	10	40.5	44.5	42.5	0.4		81	82	0.1		14	14	0		44	46	0.2		83	88	0.5		79	80	0.1		81	85	0.4
1578	WM	4	20	40.5	49.5	47	0.5		81	84	0.2		14	15	0.1		44	48	0.2		83	94	0.6		79	82	0.2		81	89	0.4
1578	WM	7	30	40.5	59	54.25	0.95		81	87	0.3		14	16	0.1		44	51	0.3		83	104	1		79	85	0.3		81	92	0.3
1578	WM	10	40	40.5	64	61.5	0.5		81	89	0.2		14	16	0		44	53	0.2		83	108	0.4		79	87	0.2		81	96	0.4
1578	WM	13	50	40.5	74	69	1		81	92	0.3		14	18	0.2		44	56	0.3		83	115	0.7		79	89	0.2		81	102	0.6
1578	WM	16	60	40.5	85	79.5	1.1		81	94	0.2		14	19	0.1		44	59	0.3		83	125	1		79	92	0.3		81	107	0.5
1578	WM	19	70	40.5	95	90	1		81	96	0.2		14	20	0.1		44	61	0.2		83	128	0.3		79	94	0.2		81	109	0.2
1578	WM	22	80	40.5	103.5	99.25	0.85		81	97	0.1		14	20	0		44	61	0		83	132	0.4		79	95	0.1		81	112	0.3
1578	WM	25	90	40.5	115	109.25	1.15		81	100	0.3		14	22	0.2		44	64	0.3		83	139	0.7		79	98	0.3		81	115	0.3
1578	WM	28	100	40.5	128	121.5	1.3	0.931212	81	102	0.2	0.221212	14	23	0.1	0.0987879	44	66	0.2	0.223636	83	148	0.9	0.645455	79	100	0.2	0.221818	81	118	0.3	0.377576

## Sheet: Feed sorting
Calf No.	Treat	Peroid	Sorting index 4.75 mm	Sorting index 2.36 mm	Sorting index 1.18 mm	Sorting index 0.6 mm	Sorting index Pan	Total DMI (g)	DMI 4.75 mm (g)	DMI 2.36 mm (g)	DMI 1.18 mm (g)	DMI 0.6 mm (g)	DMI Pan (g)	Total CPI (g)	CPI 4.75 mm (g)	CPI 2.36 mm (g)	CPI 1.18 mm (g)	CPI 0.6 mm (g)	CPI Pan (g)	Total NDFI (g)	NDFI 4.75 mm (g)	NDFI 2.36 mm (g)	NDFI 1.18 mm (g)	NDFI 0.6 mm (g)	NDFI Pan (g)	Total NFCI (g)	NFCI 4.75 mm (g)	NFCI 2.36 mm (g)	NFCI 1.18 mm (g)	NFCI 0.6 mm (g)	NFCI Pan (g)	Total EEI (g)	EEI 4.75 mm (g)	EEI 2.36 mm (g)	EEI 1.18 mm (g)	EEI 0.6 mm (g)	EEI Pan (g)
1505	WM	60	123.185	96.9501	87.0953	96.4926	112.095	1133.94	274.713	168.568	348.956	218.834	122.872	216.583	52.4702	32.1966	66.6506	41.7974	23.4686	217.717	52.7449	32.3651	66.9996	42.0162	23.5914	598.722	145.048	89.0041	184.249	115.545	64.8764	36.2862	8.79081	5.39419	11.1666	7.0027	3.9319
1509	WM	60	115.322	101.092	100.237	85.3515	96.5363	1285.45	291.541	199.255	455.269	219.43	119.956	245.521	55.6844	38.0576	86.9563	41.9112	22.9117	246.807	55.9759	38.2569	87.4116	42.1306	23.0316	678.718	153.934	105.206	240.382	115.859	63.3369	41.1344	9.32932	6.37614	14.5686	7.02177	3.8386
1513	WM	60	125.478	110.115	94.5977	78.5257	96.2975	1184.36	292.269	199.971	395.867	186.006	110.249	226.213	55.8233	38.1944	75.6106	35.5271	21.0576	227.397	56.1156	38.3943	76.0064	35.7131	21.1679	625.343	154.318	105.584	209.018	98.211	58.2117	37.8996	9.3526	6.39906	12.6677	5.95218	3.52798
1519	WM	60	122.625	99.2559	87.0837	96.5772	109.442	958.517	231.159	145.879	294.932	185.142	101.406	183.077	44.1514	27.8629	56.3319	35.3621	19.3685	184.035	44.3826	28.0088	56.6269	35.5472	19.4699	506.097	122.052	77.0241	155.724	97.7548	53.5421	30.6725	7.39709	4.66813	9.43781	5.92454	3.24498
1522	WM	60	118.786	104.59	92.2821	90.3236	102.73	1514.82	353.881	242.933	493.927	273.648	150.43	289.33	67.5913	46.4001	94.34	52.2667	28.7321	290.845	67.9452	46.643	94.8339	52.5403	28.8826	799.824	186.849	128.268	260.793	144.486	79.4271	48.4742	11.3242	7.77384	15.8057	8.75672	4.81376
1527	WM	60	126.805	104.298	87.5668	90.1156	104.545	1589.87	396.487	254.257	491.91	286.544	160.672	303.665	75.7291	48.563	93.9548	54.7299	30.6883	305.255	76.1255	48.8173	94.4467	55.0165	30.849	839.451	209.345	134.248	259.729	151.295	84.8347	50.8758	12.6876	8.13621	15.7411	9.16941	5.1415
1531	WM	60	114.636	97.1119	93.5245	96.3096	106.108	1833.98	413.473	273.089	606.044	353.26	188.114	350.29	78.9734	52.1599	115.754	67.4726	35.9297	352.124	79.3869	52.433	116.36	67.8259	36.1178	968.341	218.314	144.191	319.991	186.521	99.324	58.6873	13.2311	8.73883	19.3934	11.3043	6.01963
1537	WM	60	112.167	100.4	93.9223	96.3186	104.443	2134.38	470.834	328.581	708.312	411.161	215.49	407.666	89.9294	62.7589	135.288	78.5317	41.1586	409.8	90.4002	63.0875	135.996	78.9428	41.3741	1126.95	248.601	173.491	373.989	217.093	113.779	68.3001	15.0667	10.5146	22.666	13.1571	6.89569
1540	WM	60	117.375	102.786	92.9885	91.4573	103.535	1524.01	351.798	240.191	500.727	278.763	152.528	291.086	67.1935	45.8765	95.6389	53.2438	29.1329	292.61	67.5453	46.1166	96.1397	53.5226	29.2855	804.676	185.75	126.821	264.384	147.187	80.535	48.7683	11.2575	7.68611	16.0233	8.92043	4.88091
1545	WM	60	118.125	106.168	97.7353	82.9046	96.9898	1650.18	383.357	268.633	569.858	273.615	154.716	315.184	73.2212	51.309	108.843	52.2605	29.5507	316.834	73.6045	51.5776	109.413	52.5341	29.7054	871.295	202.413	141.838	300.885	144.469	81.6898	52.8057	12.2674	8.59626	18.2355	8.75568	4.9509
1548	WM	60	117.877	104.827	94.5012	88.4351	100	1016.07	235.549	163.318	339.27	179.712	98.22	194.069	44.9899	31.1937	64.8006	34.3251	18.76	195.085	45.2255	31.357	65.1398	34.5048	18.8582	536.485	124.37	86.2318	179.135	94.8881	51.8602	32.5142	7.53758	5.22617	10.8566	5.7508	3.14304
1554	WM	60	115.752	105.837	95.3239	89.3293	97.8635	1942.31	442.158	315.203	654.19	347.01	183.745	370.981	84.4523	60.2038	124.95	66.2789	35.0953	372.923	84.8944	60.519	125.605	66.6259	35.279	1025.54	233.46	166.427	345.412	183.221	97.0173	62.1538	14.1491	10.0865	20.9341	11.1043	5.87984
1557	WM	60	114.061	97.0912	97.9803	91.5258	100.923	1631.22	365.915	242.846	564.726	298.598	159.14	311.564	69.8898	46.3835	107.863	57.0323	30.3958	313.195	70.2557	46.6264	108.427	57.3309	30.5549	861.287	193.203	128.223	298.175	157.66	84.026	52.1992	11.7093	7.77106	18.0712	9.55515	5.09249
1564	WM	60	114.659	102.925	95.8297	91.6715	98.0118	1816.99	409.725	286.754	615.231	333.133	172.151	347.046	78.2575	54.7701	117.509	63.6284	32.8808	348.863	78.6672	55.0568	118.124	63.9616	33.0529	959.373	216.335	151.406	324.842	175.894	90.8955	58.1438	13.1112	9.17614	19.6874	10.6603	5.50882
1567	WM	60	113.133	100.887	96.345	93.8826	97.8906	1832.03	407.618	283.401	623.656	343.991	173.36	349.917	77.855	54.1296	119.118	65.7023	33.1118	351.749	78.2626	54.413	119.742	66.0463	33.2852	967.31	215.222	149.636	329.291	181.627	91.5342	58.6248	13.0438	9.06884	19.957	11.0077	5.54753
1574	WM	60	118.42	100.695	95.7782	89.3451	98.8978	1044.6	243.28	161.285	353.509	186.659	99.8647	199.518	46.4664	30.8053	67.5202	35.6519	19.0742	200.563	46.7097	30.9666	67.8737	35.8385	19.174	551.547	128.452	85.1582	186.653	98.556	52.7285	33.4271	7.78495	5.1611	11.3123	5.97309	3.19567
1578	WM	60	109.905	99.6264	96.7571	95.7031	101.185	1512.41	326.901	231.037	517.056	289.485	147.933	288.871	62.4382	44.128	98.7576	55.2916	28.2552	290.383	62.7651	44.359	99.2747	55.5811	28.4031	798.553	172.604	121.987	273.005	152.848	78.1085	48.3972	10.4608	7.39317	16.5458	9.26352	4.73385
1505	WM	70	120.374	100	89.9487	93.6256	108.478	1804.52	427.193	276.693	573.511	337.899	189.226	344.664	81.5938	52.8484	109.541	64.5387	36.1423	346.468	82.021	53.1251	110.114	64.8766	36.3315	952.788	225.558	146.094	302.814	178.411	99.9116	57.7447	13.6702	8.85419	18.3523	10.8128	6.05525
1509	WM	70	113.843	99.0136	100.856	86.7657	97.653	2359.53	528.279	358.226	840.839	409.453	222.735	450.671	100.901	68.4212	160.6	78.2055	42.5424	453.03	101.43	68.7794	161.441	78.6149	42.7651	1245.83	278.932	189.143	443.963	216.191	117.604	75.505	16.9049	11.4632	26.9068	13.1025	7.12752
1513	WM	70	114.093	106.197	96.1899	89.3094	97.5424	2079.24	466.546	338.575	706.673	371.391	196.053	397.134	89.1102	64.6678	134.974	70.9357	37.4462	399.214	89.5768	65.0064	135.681	71.307	37.6422	1097.84	246.336	178.768	373.123	196.094	103.516	66.5356	14.9295	10.8344	22.6135	11.8845	6.27371
1519	WM	70	119.151	100.682	92.8935	91.6302	103.247	1967.23	460.984	303.701	645.693	360.516	196.341	375.742	88.0479	58.0068	123.327	68.8586	37.501	377.709	88.5089	58.3106	123.973	69.2191	37.6974	1038.7	243.399	160.354	340.926	190.352	103.668	62.9515	14.7515	9.71843	20.6622	11.5365	6.2829
1522	WM	70	114.822	101.426	95.4625	91.6194	101.508	2526.33	570.488	392.894	852.134	462.922	247.894	482.529	108.963	75.0427	162.758	88.4181	47.3478	485.056	109.534	75.4356	163.61	88.881	47.5957	1333.9	301.217	207.448	449.927	244.423	130.888	80.8426	18.2556	12.5726	27.2683	14.8135	7.93261
1527	WM	70	112.173	102.602	94.495	95.0126	101.548	2677.97	590.776	421.306	894.126	508.881	262.877	511.492	112.838	80.4695	170.778	97.1963	50.2095	514.169	113.429	80.8908	171.672	97.7051	50.4724	1413.97	311.93	222.45	472.098	268.689	138.799	85.6949	18.9048	13.4818	28.612	16.2842	8.41206
1531	WM	70	107.995	97.9491	96.6942	98.203	102.788	2955.96	627.818	443.952	1009.91	580.569	293.711	564.589	119.913	84.7948	192.893	110.889	56.0988	567.545	120.541	85.2388	193.903	111.469	56.3925	1560.75	331.488	234.407	533.234	306.54	155.079	94.5908	20.0902	14.2065	32.3172	18.5782	9.39875
1537	WM	70	111.677	102.192	95.2445	94.9591	100.579	2753.78	604.815	431.501	926.732	522.994	267.741	525.973	115.52	82.4167	177.006	99.8918	51.1386	528.726	116.125	82.8482	177.933	100.415	51.4064	1454	319.343	227.833	489.314	276.141	141.367	88.1211	19.3541	13.808	29.6554	16.7358	8.56773
1540	WM	70	109.008	99.7313	98.3676	94.4382	99.5738	2780.89	596.174	425.258	966.543	525.245	267.674	531.151	113.869	81.2243	184.61	100.322	51.1257	533.932	114.465	81.6495	185.576	100.847	51.3934	1468.31	314.78	224.536	510.335	277.329	141.332	88.9886	19.0776	13.6083	30.9294	16.8078	8.56557
1545	WM	70	113.504	105.004	98.4968	87.3116	96.3369	2810.76	627.429	452.548	978.207	490.824	261.754	536.855	119.839	86.4366	186.837	93.7474	49.995	539.666	120.466	86.8892	187.816	94.2382	50.2568	1484.08	331.282	238.945	516.493	259.155	138.206	89.9444	20.0777	14.4815	31.3026	15.7064	8.37613
1548	WM	70	115.114	102.281	97.2783	87.7606	100.904	1820.13	412.061	285.452	625.609	319.472	177.537	347.645	78.7036	54.5213	119.491	61.0191	33.9096	349.465	79.1157	54.8067	120.117	61.3386	34.0871	961.029	217.568	150.718	330.322	168.681	93.7396	58.2442	13.1859	9.13445	20.0195	10.2231	5.68119
1554	WM	70	117.173	101.537	97.9994	87.0405	96.75	2677.51	617.004	416.86	927.125	466.103	250.414	511.404	117.848	79.6202	177.081	89.0257	47.829	514.081	118.465	80.0371	178.008	89.4918	48.0794	1413.72	325.778	220.102	489.522	246.102	132.218	85.6802	19.7441	13.3395	29.668	14.9153	8.01324
1557	WM	70	115.432	97.7379	95.337	93.0628	103.588	2151.38	488.399	322.416	724.708	400.427	215.429	410.913	93.2843	61.5814	138.419	76.4815	41.1469	413.065	93.7727	61.9038	139.144	76.8819	41.3624	1135.93	257.875	170.236	382.646	211.425	113.746	68.8441	15.6288	10.3173	23.1907	12.8137	6.89373
1564	WM	70	116.556	101.676	99.2725	85.8617	95.5679	2522.2	578.157	393.22	884.692	433.12	233.006	481.739	110.428	75.1051	168.976	82.7259	44.5042	484.262	111.006	75.4983	169.861	83.1591	44.7372	1331.72	305.267	207.62	467.117	228.687	123.027	80.7103	18.501	12.583	28.3102	13.8598	7.4562
1567	WM	70	112.481	98.0596	97.4739	93.3058	100.769	2779.98	614.964	417.992	957.445	518.776	270.799	530.975	117.458	79.8364	182.872	99.0861	51.7225	533.755	118.073	80.2544	183.829	99.6049	51.9933	1467.83	324.701	220.7	505.531	273.913	142.982	88.9592	19.6789	13.3757	30.6382	16.6008	8.66556
1574	WM	70	116.033	100.556	95.4174	91.9041	100	2232.25	509.396	344.181	752.584	410.306	215.784	426.36	97.2946	65.7385	143.744	78.3684	41.2148	428.592	97.804	66.0827	144.496	78.7787	41.4306	1178.63	268.961	181.727	397.365	216.642	113.934	71.432	16.3007	11.0138	24.0827	13.1298	6.9051
1578	WM	70	112.776	96.6096	97.5478	93.0686	102.689	2396.62	531.554	355.023	826.041	446.1	237.903	457.755	101.527	67.8094	157.774	85.2051	45.4394	460.151	102.058	68.1644	158.6	85.6512	45.6773	1265.42	280.66	187.452	436.15	235.541	125.613	76.6919	17.0097	11.3607	26.4333	14.2752	7.61289
1505	WM	80	110.857	98.9557	96.2233	95.196	103.313	2614.1	569.919	396.642	888.763	497.703	261.068	499.292	108.855	75.7586	169.754	95.0612	49.864	501.906	109.425	76.1553	170.643	95.5589	50.1251	1380.24	300.917	209.427	469.267	262.787	137.844	83.6511	18.2374	12.6925	28.4404	15.9265	8.35418
1509	WM	80	109.431	100.356	100.618	90.4539	97.7428	3119.55	671.368	480.032	1109.05	564.35	294.749	595.833	128.231	91.6861	211.828	107.791	56.2971	598.953	128.903	92.1661	212.937	108.355	56.5919	1647.12	354.482	253.457	585.576	297.977	155.628	99.8255	21.4838	15.361	35.4895	18.0592	9.43198
1513	WM	80	112.502	103.301	96.3161	90.9608	101.496	2831.9	626.567	448.559	963.743	515.184	277.846	540.893	119.674	85.6748	184.075	98.4001	53.0686	543.725	120.301	86.1234	185.039	98.9153	53.3464	1495.24	330.827	236.839	508.856	272.017	146.703	90.6208	20.0501	14.3539	30.8398	16.4859	8.89107
1519	WM	80	118.832	102.477	93.2809	90.0288	102.947	2304.65	538.602	362.134	759.594	414.969	229.348	440.188	102.873	69.1675	145.083	79.2591	43.8055	442.492	103.412	69.5297	145.842	79.6741	44.0349	1216.85	284.382	191.207	401.066	219.104	121.096	73.7487	17.2353	11.5883	24.307	13.279	7.33915
1522	WM	80	116.983	102.355	93.3574	92.3269	101.868	3145.74	723.731	493.705	1037.66	580.872	309.767	600.836	138.233	94.2977	198.193	110.947	59.1656	603.982	138.956	94.7914	199.231	111.527	59.4753	1660.95	382.13	260.676	547.885	306.701	163.557	100.664	23.1594	15.7986	33.2052	18.5879	9.91255
1527	WM	80	108.839	101.653	97.1301	95.1109	100	3522.99	754.096	549.122	1209.06	670.149	340.555	672.89	144.032	104.882	230.931	127.998	65.0461	676.413	144.786	105.432	232.14	128.669	65.3866	1860.14	398.163	289.937	638.386	353.838	179.813	112.736	24.1311	17.5719	38.69	21.4448	10.8978
1531	WM	80	108.797	97.0132	95.3914	99.4911	104.738	3428.33	733.553	509.976	1155.52	682.177	347.106	654.811	140.109	97.4054	220.704	130.296	66.2973	658.239	140.842	97.9154	221.859	130.978	66.6444	1810.16	387.316	269.267	610.113	360.189	183.272	109.707	23.4737	16.3192	36.9765	21.8297	11.1074
1537	WM	80	106.913	100.443	97.2104	97.281	101.055	4030.84	847.531	620.802	1384.5	784.247	393.757	769.89	161.878	118.573	264.439	149.791	75.2077	773.921	162.726	119.194	265.824	150.575	75.6014	2128.28	447.496	327.783	731.015	414.083	207.904	128.987	27.121	19.8656	44.304	25.0959	12.6002
1540	WM	80	115.424	99.4927	96.698	90.6663	100.805	3241.31	735.782	494.48	1107.45	587.756	315.848	619.091	140.534	94.4457	211.522	112.261	60.327	622.332	141.27	94.9402	212.63	112.849	60.6428	1711.41	388.493	261.086	584.732	310.335	166.768	103.722	23.545	15.8234	35.4383	18.8082	10.1071
1545	WM	80	110.615	103.933	99.2122	89.7936	96.1606	4123.25	896.985	657.099	1445.4	740.483	383.277	787.54	171.324	125.506	276.072	141.432	73.206	791.663	172.221	126.163	277.517	142.173	73.5893	2177.07	473.608	346.948	763.173	390.975	202.37	131.944	28.7035	21.0272	46.2529	23.6954	12.2649
1548	WM	80	113.644	98.0556	97.0467	92.1739	102.313	2328.29	520.37	350.062	798.366	429.214	230.274	444.703	99.3907	66.8619	152.488	81.9799	43.9823	447.031	99.911	67.212	153.286	82.4092	44.2126	1229.34	274.755	184.833	421.537	226.625	121.585	74.5052	16.6518	11.202	25.5477	13.7349	7.36876
1554	WM	80	111.016	100.657	99.5722	90.1752	98.4364	3672.32	801.785	566.79	1292	662.305	349.441	701.414	153.141	108.257	246.773	126.5	66.7431	705.086	153.943	108.824	248.065	127.163	67.0926	1938.99	423.342	299.265	682.178	349.697	184.505	117.514	25.6571	18.1373	41.3441	21.1938	11.1821
1557	WM	80	110.901	98.0582	97.9776	93.7473	101.232	2728.97	595.201	410.317	944.735	511.667	267.051	521.233	113.683	78.3705	180.444	97.7284	51.0067	523.962	114.279	78.7808	181.389	98.2401	51.2737	1440.9	314.266	216.647	498.82	270.16	141.003	87.3271	19.0464	13.1301	30.2315	16.3733	8.54562
1564	WM	80	110.659	101.402	99.5436	90.3249	97.7758	3125.98	680.305	486.038	1099.47	564.707	295.457	597.062	129.938	92.8332	209.999	107.859	56.4323	600.188	130.619	93.3192	211.099	108.424	56.7277	1650.52	359.201	256.628	580.521	298.165	156.001	100.031	21.7698	15.5532	35.1831	18.0706	9.45462
1567	WM	80	105.342	98.7153	98.885	97.3735	100.679	3722.87	771.277	563.506	1300.75	725.017	362.322	711.068	147.314	107.63	248.443	138.478	69.2035	714.791	148.085	108.193	249.743	139.203	69.5658	1965.67	407.234	297.531	686.794	382.809	191.306	119.132	24.6809	18.0322	41.6239	23.2006	11.5943
1574	WM	80	115.121	100	97.1208	91.0006	98.3809	2865.44	648.747	439.368	983.305	521.514	272.508	547.299	123.911	83.9192	187.811	99.6092	52.049	550.165	124.559	84.3586	188.795	100.131	52.3215	1512.95	342.538	231.986	519.185	275.359	143.884	91.6941	20.7599	14.0598	31.4658	16.6885	8.72026
1578	WM	80	117.111	90.5945	95.2381	95.1927	107.46	2364.13	544.5	328.405	795.548	450.096	245.58	451.548	103.999	62.7253	151.95	85.9683	46.9057	453.912	104.544	63.0537	152.745	86.4183	47.1513	1248.26	287.496	173.398	420.049	237.65	129.666	75.6521	17.424	10.5089	25.4575	14.4031	7.85855
1505	WM	90	116.22	94.7991	93.4798	94.6835	110.083	2940.34	672.06	427.404	971.181	556.804	312.892	561.605	128.363	81.6341	185.496	106.35	59.7624	564.545	129.036	82.0616	186.467	106.906	60.0753	1552.5	354.848	225.669	512.783	293.992	165.207	94.0909	21.5059	13.6769	31.0778	17.8177	10.0125
1509	WM	90	109.981	97.1998	99.3056	93.8661	99.3655	3725.63	805.834	555.266	1307.25	699.42	357.859	711.595	153.914	106.056	249.684	133.589	68.351	715.32	154.72	106.611	250.991	134.289	68.7089	1967.13	425.481	293.18	690.226	369.294	188.949	119.22	25.7867	17.7685	41.8319	22.3814	11.4515
1513	WM	90	109.536	100.322	97.6255	94.8179	99.4894	3482.09	750.115	535.639	1201.12	660.329	334.884	665.079	143.272	102.307	229.415	126.123	63.9628	668.561	144.022	102.843	230.616	126.783	64.2977	1838.54	396.061	282.817	634.193	348.654	176.819	111.427	24.0037	17.1405	38.436	21.1305	10.7163
1519	WM	90	119.547	99.3224	95.8833	88.0519	101.075	2802.49	658.889	426.804	949.45	493.529	273.819	535.276	125.848	81.5195	181.345	94.264	52.2995	538.078	126.507	81.9463	182.294	94.7576	52.5733	1479.71	347.894	225.352	501.309	260.583	144.576	89.6797	21.0845	13.6577	30.3824	15.7929	8.76221
1522	WM	90	112.476	101.6	97.3958	91.7187	98.7308	3647.97	806.945	568.307	1255.38	669.174	348.162	696.762	154.126	108.547	239.778	127.812	66.4989	700.41	154.933	109.115	241.034	128.481	66.847	1926.13	426.067	300.066	662.842	353.324	183.829	116.735	25.8222	18.1858	40.1723	21.4136	11.1412
1527	WM	90	107.435	101.951	97.9308	95.1813	99.3124	4224.85	892.664	660.446	1461.89	804.253	405.594	806.946	170.499	126.145	279.221	153.612	77.4684	811.171	171.391	126.806	280.683	154.417	77.874	2230.72	471.327	348.716	771.878	424.645	214.154	135.195	28.5652	21.1343	46.7805	25.7361	12.979
1531	WM	90	116.361	91.359	93.8395	98.1072	106.853	3471.52	794.437	486.304	1151.04	681.163	358.578	663.061	151.738	92.8841	219.849	130.102	68.4885	666.532	152.532	93.3704	221	130.783	68.8471	1832.96	419.463	256.769	607.749	359.654	189.329	111.089	25.422	15.5617	36.8333	21.7972	11.4745
1537	WM	90	111.336	98.8211	95.3956	96.9873	101.87	4280.7	937.306	648.636	1442.87	830.347	421.539	817.614	179.026	123.89	275.589	158.596	80.514	821.895	179.963	124.538	277.032	159.427	80.9355	2260.21	494.898	342.48	761.837	438.423	222.573	136.982	29.9938	20.7564	46.1719	26.5711	13.4893
1540	WM	90	119.305	102.606	97.7378	83.5141	98.9664	3181.78	746.555	500.59	1098.8	531.447	304.393	607.72	142.592	95.6126	209.87	101.506	58.1391	610.902	143.339	96.1132	210.969	102.038	58.4435	1679.98	394.181	264.311	580.165	280.604	160.72	101.817	23.8898	16.0189	35.1615	17.0063	9.74058
1545	WM	90	111.662	102.087	98.9433	89.8656	97.7929	4238.43	930.769	663.457	1481.75	761.777	400.672	809.54	177.777	126.72	283.015	145.499	76.5283	813.778	178.708	127.384	284.497	146.261	76.929	2237.89	491.446	350.305	782.365	402.219	211.555	135.63	29.7846	21.2306	47.4161	24.3769	12.8215
1548	WM	90	109.317	98.9456	98.6272	94.0717	100	2887.5	620.784	438.081	1006.24	543.264	279.125	551.512	118.57	83.6735	192.193	103.763	53.3128	554.4	119.191	84.1116	193.199	104.307	53.592	1524.6	327.774	231.307	531.297	286.843	147.378	92.3999	19.8651	14.0186	32.1998	17.3844	8.93199
1554	WM	90	112.955	104.637	98.1554	88.7423	96.3223	4213.62	936.032	676.047	1461.35	747.852	392.336	804.8	178.782	129.125	279.117	142.84	74.9363	809.014	179.718	129.801	280.579	143.588	75.3286	2224.79	494.225	356.953	771.592	394.866	207.154	134.836	29.953	21.6335	46.7631	23.9313	12.5548
1557	WM	90	108.836	98.0572	98.8759	94.5386	100.514	3319.43	710.503	499.091	1159.68	627.628	322.526	634.011	135.706	95.3263	221.499	119.877	61.6025	637.33	136.417	95.8254	222.659	120.505	61.925	1752.66	375.146	263.52	612.311	331.388	170.294	106.222	22.7361	15.9709	37.1098	20.0841	10.3208
1564	WM	90	111.65	98.3398	99.0994	92.9995	96.7082	3665.43	804.846	552.702	1283.46	681.766	342.661	700.097	153.726	105.566	245.14	130.217	65.4483	703.763	154.531	106.119	246.423	130.899	65.791	1935.35	424.959	291.827	677.664	359.973	180.925	117.294	25.7551	17.6865	41.0706	21.8165	10.9652
1567	WM	90	109.033	97.5423	98.0193	95.9624	101.114	3560.47	763.479	532.521	1233.11	683.342	348.012	680.049	145.824	101.712	235.525	130.518	66.4703	683.61	146.588	102.244	236.758	131.202	66.8183	1879.93	403.117	281.171	651.084	360.805	183.75	113.935	24.4313	17.0407	39.4597	21.8669	11.1364
1574	WM	90	105.923	99.1317	98.587	97.1709	100.344	4261.4	887.717	647.742	1484.42	828.169	413.354	813.928	169.554	123.719	283.524	158.18	78.9506	818.189	170.442	124.366	285.009	159.008	79.364	2250.02	468.715	342.008	783.774	437.273	218.251	136.365	28.407	20.7277	47.5015	26.5014	13.2273
1578	WM	90	106.185	98.2087	97.89	98.0381	102.03	3247.75	678.228	489.067	1123.32	636.806	320.321	620.319	129.542	93.4119	214.555	121.63	61.1812	623.567	130.22	93.9009	215.678	122.267	61.5015	1714.81	358.104	258.228	593.115	336.233	169.129	103.928	21.7033	15.6502	35.9464	20.3778	10.2503
1505	WM	100	112.381	99.5821	94.1968	95.5146	105.966	3738.49	826.267	570.84	1244.28	714.161	382.947	714.052	157.817	109.03	237.657	136.405	73.1429	717.79	158.643	109.601	238.901	137.119	73.5259	1973.92	436.269	301.403	656.978	377.077	202.196	119.632	26.4405	18.2669	39.8169	22.8532	12.2543
1509	WM	100	106.096	99.0802	100.399	94.3584	99.2705	4404.77	919.077	669.185	1562.56	831.254	422.688	841.31	175.544	127.814	298.45	158.769	80.7334	845.715	176.463	128.484	300.012	159.601	81.1561	2325.72	485.272	353.33	825.033	438.902	223.179	140.953	29.4105	21.4139	50.002	26.6001	13.526
1513	WM	100	109.948	103.358	97.9599	92.0194	98.4021	4298.62	929.5	681.255	1487.86	791.113	408.894	821.037	177.534	130.12	284.181	151.103	78.0987	825.336	178.464	130.801	285.669	151.894	78.5076	2269.67	490.776	359.702	785.591	417.708	215.896	137.556	29.744	21.8002	47.6116	25.3156	13.0846
1519	WM	100	112.749	95.7952	99.3918	91.7616	100	3290.48	729.631	483.325	1155.56	603.879	318.08	628.482	139.359	92.3151	220.713	115.341	60.7532	631.772	140.089	92.7984	221.868	115.945	61.0713	1737.37	385.245	255.196	610.138	318.848	167.946	105.295	23.3482	15.4664	36.9781	19.3241	10.1785
1522	WM	100	109.559	102.258	97.6198	93.3216	99.4882	4161.23	896.601	652.465	1435.31	776.665	400.194	794.795	171.251	124.621	274.144	148.343	76.437	798.957	172.147	125.273	275.579	149.12	76.8372	2197.13	473.405	344.502	757.842	410.079	211.302	133.159	28.6912	20.8789	45.9298	24.8533	12.8062
1527	WM	100	117.326	102.646	95.4077	89.4529	99.1607	4434.63	1023.26	697.967	1494.95	793.382	425.083	847.015	195.442	133.312	285.535	151.536	81.1909	851.45	196.465	134.01	287.03	152.329	81.616	2341.49	540.279	368.526	789.332	418.906	224.444	141.908	32.7442	22.3349	47.8383	25.3882	13.6027
1531	WM	100	110.892	93.6497	96.8768	96.7543	106.044	3846.02	838.771	552.273	1316.48	744.237	394.251	734.589	160.205	105.484	251.448	142.149	75.3019	738.435	161.044	106.036	252.765	142.893	75.6962	2030.7	442.871	291.6	695.103	392.957	208.165	123.072	26.8407	17.6727	42.1275	23.8156	12.616
1537	WM	100	110.248	97.8094	96.5143	97.2009	101.158	4249	921.268	637.241	1448.98	826.013	415.494	811.558	175.962	121.713	276.755	157.768	79.3593	815.807	176.884	122.35	278.204	158.594	79.7748	2243.47	486.43	336.463	765.062	436.135	219.381	135.968	29.4806	20.3917	46.3674	26.4324	13.2958
1540	WM	100	105.813	98.5503	99.4607	96.3481	100	4447.04	925.424	671.994	1562.81	856.928	429.881	849.385	176.756	128.351	298.498	163.673	82.1072	853.832	177.681	129.023	300.06	164.53	82.5371	2348.04	488.624	354.813	825.166	452.458	226.977	142.305	29.6136	21.5038	50.0101	27.4217	13.7562
1545	WM	100	113.585	102.966	99.5173	87.7782	94.7075	4828.43	1078.59	762.317	1697.81	847.661	442.045	922.229	206.011	145.602	324.282	161.903	84.4306	927.058	207.09	146.365	325.979	162.751	84.8727	2549.41	569.497	402.503	896.443	447.565	233.4	154.51	34.515	24.3941	54.3299	27.1252	14.1454
1548	WM	100	106.509	99.7681	99.7987	94.3105	99.6321	3570.77	747.963	546.249	1259.13	673.523	343.905	682.018	142.861	104.334	240.495	128.643	65.6859	685.589	143.609	104.88	241.754	129.316	66.0298	1885.37	394.925	288.419	664.823	355.62	181.582	114.265	23.9348	17.48	40.2923	21.5527	11.005
1554	WM	100	113.427	98.2337	97.8921	92.2134	99.2996	4583.05	1022.36	690.322	1585.21	845.238	439.925	875.363	195.27	131.852	302.775	161.44	84.0257	879.946	196.293	132.542	304.36	162.286	84.4657	2419.85	539.804	364.49	836.991	446.286	232.281	146.658	32.7154	22.0903	50.7267	27.0476	14.0776
1557	WM	100	117.452	100.605	97.8997	86.549	99.0404	3450.84	797.11	532.331	1193.69	597.335	330.38	659.111	152.248	101.675	227.995	114.091	63.1027	662.562	153.045	102.208	229.188	114.688	63.4331	1822.05	420.874	281.071	630.268	315.393	174.441	110.427	25.5075	17.0346	38.1981	19.1147	10.5722
1564	WM	100	112.665	95.6999	97.7192	94.5054	100.758	4143.77	918.158	608.056	1430.74	783.218	403.6	791.46	175.368	116.139	273.271	149.595	77.0877	795.604	176.286	116.747	274.702	150.378	77.4913	2187.91	484.787	321.054	755.43	413.539	213.101	132.601	29.381	19.4578	45.7836	25.063	12.9152
1567	WM	100	108.698	97.9083	97.7307	96.2582	101.659	3959.97	846.531	594.495	1367.44	762.36	389.147	756.354	161.687	113.549	261.181	145.611	74.3272	760.314	162.534	114.143	262.548	146.373	74.7163	2090.86	446.968	313.893	722.007	402.526	205.47	126.719	27.089	19.0238	43.758	24.3955	12.4527
1574	WM	100	108.582	98.777	98.1424	95.7805	100	5116.07	1092.51	774.87	1774.1	980.04	494.554	977.17	208.669	148	338.853	187.188	94.4598	982.286	209.762	148.775	340.627	188.168	94.9543	2701.29	576.845	409.131	936.724	517.461	261.124	163.714	34.9603	24.7958	56.7712	31.3613	15.8257
1578	WM	100	109.424	95.5678	98.4263	95.6753	102.556	3411.33	734.122	499.887	1186.37	652.76	338.192	651.564	140.217	95.4784	226.596	124.677	64.5947	654.975	140.951	95.9783	227.783	125.33	64.9329	1801.18	387.616	263.94	626.402	344.657	178.565	109.162	23.4919	15.9964	37.9638	20.8883	10.8221
1504	TM	60	113.397	100.491	93.6085	95.4833	104.672	1617.57	360.741	249.245	535.012	308.902	163.671	308.956	68.9016	47.6059	102.187	59.0004	31.2612	310.574	69.2623	47.8551	102.722	59.3093	31.4249	854.078	190.471	131.602	282.486	163.1	86.4185	51.7623	11.5437	7.97585	17.1204	9.88488	5.23748
1508	TM	60	118.77	109.148	91.433	88.9256	101.528	1431.47	334.366	239.573	462.457	254.589	140.49	273.412	63.8639	45.7584	88.3293	48.6266	26.8335	274.843	64.1983	45.998	88.7917	48.8812	26.974	755.819	176.545	126.495	244.177	134.423	74.1785	45.8072	10.6997	7.66634	14.7986	8.14686	4.49567
1511	TM	60	119.788	107.673	92.828	87.3295	100	1461.09	344.208	241.224	479.225	255.192	141.238	279.068	65.7437	46.0737	91.532	48.7417	26.9765	280.529	66.0879	46.315	92.0113	48.9969	27.1178	771.454	181.742	127.366	253.031	134.741	74.5739	46.7548	11.0146	7.71916	15.3352	8.16614	4.51963
1518	TM	60	120.035	106.574	88.33	93.5858	104.74	1140.84	269.316	186.428	356.056	213.533	115.508	217.901	51.4394	35.6077	68.0067	40.7848	22.0621	219.042	51.7087	35.7942	68.3627	40.9984	22.1776	602.364	142.199	98.434	187.998	112.746	60.9883	36.5069	8.61811	5.9657	11.3938	6.83306	3.69626
1521	TM	60	115.296	107.043	93.0143	90.744	102.394	1226.74	278.162	201.348	403.17	222.639	121.424	234.308	53.129	38.4574	77.0054	42.524	23.1919	235.535	53.4072	38.6588	77.4086	42.7467	23.3134	647.72	146.87	106.312	212.874	117.553	64.1118	39.2558	8.90119	6.44313	12.9014	7.12445	3.88556
1524	TM	60	116.038	107.176	90.8654	92.2979	105.312	1614.76	368.503	265.365	518.433	298.079	164.385	308.42	70.3841	50.6846	99.0206	56.933	31.3976	310.035	70.7526	50.95	99.5391	57.2311	31.562	852.596	194.57	140.112	273.732	157.386	86.7954	51.6725	11.7921	8.49167	16.5898	9.53852	5.26033
1530	TM	60	115.215	106.413	92.2747	94.0644	99.39	1687.23	382.31	275.299	550.099	317.416	162.104	322.261	73.0211	52.5822	105.069	60.6265	30.9618	323.948	73.4034	52.8575	105.619	60.9439	31.1239	890.856	201.859	145.358	290.452	167.596	85.5908	53.9913	12.2339	8.80958	17.6032	10.1573	5.18732
1533	TM	60	118.953	105.336	91.252	90.4544	104.702	1135.56	265.652	183.41	366.13	205.432	114.932	216.891	50.7396	35.0313	69.9309	39.2375	21.9521	218.027	51.0052	35.2147	70.297	39.443	22.067	599.574	140.264	96.8404	193.317	108.468	60.6842	36.3378	8.50087	5.86911	11.7162	6.57383	3.67783
1539	TM	60	116.649	105.208	92.9935	90.8162	102.478	1506.96	345.711	243.102	495.154	273.713	149.284	287.83	66.0308	46.4326	94.5744	52.2793	28.5132	289.337	66.3765	46.6757	95.0695	52.553	28.6624	795.677	182.536	128.358	261.441	144.521	78.8217	48.2229	11.0628	7.77928	15.8449	8.75883	4.77707
1544	TM	60	120.058	101.882	91.5586	91.8218	103.981	772.092	182.302	120.616	249.777	141.79	77.607	147.47	34.8197	23.0377	47.7075	27.0819	14.8229	148.242	35.002	23.1583	47.9573	27.2237	14.9006	407.665	96.2555	63.6853	131.882	74.8651	40.9765	24.707	5.83367	3.85971	7.99288	4.53728	2.48343
1547	TM	60	116.997	100.969	91.3805	94.8003	106.147	1386.67	319.065	214.683	447.726	262.914	142.285	264.855	60.9413	41.0045	85.5157	50.2166	27.1765	266.241	61.2604	41.2192	85.9634	50.4795	27.3188	732.164	168.466	113.353	236.399	138.819	75.1267	44.3736	10.2101	6.86987	14.3272	8.41325	4.55314
1552	TM	60	113.895	96.6284	94.3565	95.938	106.112	927.338	207.717	137.398	309.168	177.934	95.1217	177.122	39.6739	26.243	59.051	33.9854	18.1682	178.049	39.8816	26.3804	59.3602	34.1633	18.2634	489.634	109.674	72.546	163.241	93.9491	50.2242	29.6748	6.64694	4.39673	9.89337	5.69389	3.04389
1556	TM	60	127.888	110.22	91.4468	80.9718	97.6842	916.835	230.595	154.948	296.241	148.476	86.575	175.115	44.0437	29.5951	56.5819	28.3588	16.5358	176.032	44.2743	29.7501	56.8782	28.5073	16.6224	484.089	121.754	81.8128	156.415	78.3951	45.7116	29.3387	7.37906	4.95835	9.4797	4.75122	2.7704
1563	TM	60	109.89	95.7715	96.7378	97.1184	104.471	1611.6	348.295	236.663	550.856	313.032	162.754	307.815	66.5243	45.2026	105.213	59.7891	31.086	309.427	66.8726	45.4393	105.764	60.1021	31.2488	850.924	183.9	124.958	290.852	165.281	85.9341	51.5712	11.1454	7.57321	17.6274	10.017	5.20813
1566	TM	60	122.841	104.185	88.8	90.3741	107.745	801.96	193.744	128.114	251.623	144.953	83.5269	153.174	37.005	24.4697	48.06	27.686	15.9536	153.976	37.1988	24.5978	48.3116	27.8309	16.0372	423.435	102.297	67.644	132.857	76.5351	44.1022	25.6627	6.1998	4.09964	8.05194	4.63849	2.67286
1573	TM	60	111.496	97.0511	99.2322	90.5044	103.742	1198.28	262.753	178.318	420.141	216.899	120.168	228.871	50.1858	34.0587	80.2469	41.4277	22.9521	230.07	50.4485	34.237	80.667	41.6446	23.0723	632.691	138.734	94.1518	221.834	114.523	63.4488	38.3449	8.40809	5.70617	13.4445	6.94077	3.84538
1577	TM	60	110.946	96.49	98.4768	92.3755	104.64	1471.91	321.163	217.771	512.153	271.937	148.886	281.135	61.3421	41.5943	97.8213	51.94	28.4373	282.607	61.6633	41.8121	98.3335	52.2119	28.5862	777.169	169.574	114.983	270.417	143.583	78.6119	47.1012	10.2772	6.96868	16.3889	8.70199	4.76436
1504	TM	70	105.001	97.3276	98.4923	98.156	103.391	3240.71	669.211	483.63	1127.79	636.191	323.893	618.976	127.819	92.3733	215.408	121.513	61.8635	622.217	128.489	92.8569	216.535	122.149	62.1874	1711.1	353.344	255.357	595.472	335.909	171.015	103.703	21.4148	15.4762	36.0892	20.3581	10.3646
1508	TM	70	110.304	103.369	95.5017	95.0332	100.411	2840.95	616.291	450.287	958.648	539.969	275.754	542.621	117.712	86.0048	183.102	103.134	52.669	545.462	118.328	86.4551	184.06	103.674	52.9447	1500.02	325.401	237.752	506.166	285.103	145.598	90.9104	19.7213	14.4092	30.6767	17.279	8.82412
1511	TM	70	109.04	100.276	96.1663	96.8252	101.752	2862.09	613.762	440.065	972.501	554.244	281.514	546.658	117.229	84.0523	185.748	105.861	53.7693	549.52	117.842	84.4924	186.72	106.415	54.0508	1511.18	324.066	232.354	513.48	292.641	148.64	91.5867	19.6404	14.0821	31.12	17.7358	9.00846
1518	TM	70	113.251	99.5855	92.9843	97.1398	105.26	2245.9	500.221	342.943	737.877	436.332	228.523	428.966	95.5422	65.5022	140.934	83.3393	43.648	431.212	96.0424	65.8451	141.672	83.7757	43.8765	1185.83	264.117	181.074	389.599	230.383	120.66	71.8687	16.0071	10.9742	23.6121	13.9626	7.31275
1521	TM	70	108.838	103.064	96.2775	94.363	102.43	2706.32	579.279	427.681	920.635	510.752	267.967	516.906	110.642	81.6871	175.841	97.5537	51.1817	519.612	111.222	82.1148	176.762	98.0644	51.4496	1428.93	305.86	225.816	486.095	269.677	141.487	86.6021	18.5369	13.6858	29.4603	16.3441	8.57494
1524	TM	70	114.462	100.976	93.433	94.012	105.42	2671.6	601.402	413.644	881.974	502.325	272.252	510.275	114.868	79.0061	168.457	95.944	52.0002	512.947	115.469	79.4197	169.339	96.4463	52.2724	1410.6	317.54	218.404	465.682	265.227	143.749	85.4911	19.2449	13.2366	28.2232	16.0744	8.71207
1530	TM	70	112.55	102.144	94.0034	92.7869	107.909	3399.65	752.506	532.454	1129.18	630.886	354.626	649.333	143.729	101.699	215.673	120.499	67.7335	652.733	144.481	102.231	216.802	121.13	68.0881	1795.02	397.323	281.136	596.206	333.108	187.242	108.789	24.0802	17.0385	36.1337	20.1884	11.348
1533	TM	70	113.842	100.48	98.3341	89.6992	98.4777	1843.48	412.736	284.023	640.511	330.717	175.49	352.104	78.8326	54.2483	122.338	63.1669	33.5186	353.947	79.2454	54.5324	122.978	63.4976	33.6941	973.355	217.925	149.964	338.19	174.618	92.6587	58.9912	13.2076	9.08873	20.4963	10.5829	5.61568
1539	TM	70	114.314	99.541	95.8171	92.2584	102.912	2511.49	564.628	383.327	850.274	463.411	249.847	479.694	107.844	73.2155	162.402	88.5116	47.7208	482.206	108.408	73.5988	163.253	88.975	47.9707	1326.07	298.123	202.397	448.944	244.681	131.919	80.3676	18.0681	12.2665	27.2088	14.8292	7.99511
1544	TM	70	116.828	98.8931	94.7163	91.514	104.389	1875.13	430.834	284.338	627.539	343.201	189.219	358.15	82.2892	54.3085	119.86	65.5515	36.1408	360.025	82.7201	54.5928	120.487	65.8947	36.33	990.069	227.48	150.13	331.341	181.21	99.9075	60.0042	13.7867	9.0988	20.0812	10.9824	6.055
1547	TM	70	110.684	99.2788	96.5571	94.747	102.86	2806.03	610.812	427.154	957.328	531.725	279.007	535.951	116.665	81.5865	182.85	101.56	53.2904	538.757	117.276	82.0136	183.807	102.091	53.5694	1481.58	322.509	225.537	505.469	280.751	147.316	89.7928	19.546	13.6689	30.6345	17.0152	8.92823
1552	TM	70	120.568	100.676	94.129	87.0348	105.365	1794.21	425.439	276.973	596.734	312.317	182.745	342.694	81.2588	52.9018	113.976	59.6526	34.9043	344.488	81.6843	53.1788	114.573	59.9649	35.087	947.342	224.632	146.242	315.075	164.903	96.4893	57.4146	13.614	8.86313	19.0955	9.99415	5.84784
1556	TM	70	115.848	102.772	96.9927	88.3118	98.5344	1813.86	413.262	285.835	621.625	320.371	172.77	346.448	78.9331	54.5945	118.73	61.1909	32.9991	348.262	79.3463	54.8804	119.352	61.5113	33.1719	957.72	218.202	150.921	328.218	169.156	91.2228	58.0436	13.2244	9.14673	19.892	10.2519	5.52865
1563	TM	70	108.013	93.9096	100	95.9143	101.811	3135.95	666.156	451.56	1108.03	601.565	308.633	598.966	127.236	86.2479	211.635	114.899	58.9488	602.102	127.902	86.6995	212.743	115.5	59.2575	1655.78	351.73	238.424	585.042	317.626	162.958	100.35	21.317	14.4499	35.4571	19.2501	9.87624
1566	TM	70	116.988	100.531	94.6956	90.2215	104.215	1890.37	434.931	291.398	632.503	341.105	190.438	361.061	83.0718	55.657	120.808	65.151	36.3737	362.952	83.5067	55.9484	121.441	65.4921	36.5641	998.118	229.643	153.858	333.961	180.103	100.551	60.492	13.9178	9.32473	20.2401	10.9154	6.09402
1573	TM	70	115.12	98.2889	98.0198	89.505	100.905	2071.55	469.004	312.202	717.453	370.828	202.061	395.666	89.5797	59.6306	137.034	70.8281	38.5937	397.737	90.0487	59.9428	137.751	71.199	38.7958	1093.78	247.634	164.843	378.815	195.797	106.688	66.2896	15.0081	9.99047	22.9585	11.8665	6.46597
1577	TM	70	108.97	95.2935	100.227	93.1843	102.488	2488.97	533.404	363.68	881.432	463.866	246.588	475.394	101.88	69.463	168.354	88.5985	47.0983	477.883	102.414	69.8266	169.235	89.0623	47.3449	1314.18	281.638	192.023	465.396	244.921	130.198	79.6471	17.0689	11.6378	28.2058	14.8437	7.89081
1504	TM	80	109.705	96.7527	98.8256	92.946	104.292	3363.19	725.621	498.943	1174.37	625.19	339.063	642.369	138.594	95.2981	224.305	119.411	64.7611	645.732	139.319	95.797	225.479	120.037	65.1002	1775.76	383.128	263.442	620.068	330.1	179.025	107.622	23.2199	15.9662	37.5799	20.0061	10.85
1508	TM	80	108.431	100.277	98.7967	93.6227	100	3847.6	820.492	591.602	1343.13	720.446	371.935	734.892	156.714	112.996	256.538	137.605	71.0396	738.74	157.535	113.588	257.881	138.326	71.4115	2031.53	433.22	312.366	709.172	380.396	196.382	123.123	26.2558	18.9313	42.9801	23.0543	11.9019
1511	TM	80	111.904	95.9586	97.6616	94.4917	102.137	3481.38	766.172	512.238	1201.32	657.924	343.725	664.944	146.339	97.8375	229.453	125.663	65.6514	668.425	147.105	98.3498	230.654	126.321	65.9952	1838.17	404.539	270.462	634.299	347.384	181.487	111.404	24.5175	16.3916	38.4424	21.0536	10.9992
1518	TM	80	110.568	100.339	96.3237	94.8042	102.15	2997.99	651.913	461.249	1020.35	568.444	296.036	572.616	124.515	88.0986	194.886	108.573	56.5429	575.614	125.167	88.5599	195.907	109.141	56.839	1582.94	344.21	243.54	538.743	300.138	156.307	95.9356	20.8612	14.76	32.6511	18.1902	9.47316
1521	TM	80	106.685	101.046	97.822	95.8315	101.327	3496.55	733.622	541.743	1208.54	670.159	342.484	667.84	140.122	103.473	230.831	128	65.4145	671.337	140.856	104.015	232.039	128.67	65.757	1846.18	387.353	286.04	638.108	353.844	180.832	111.889	23.4759	17.3358	38.6732	21.4451	10.9595
1524	TM	80	117.196	103.86	94.2572	89.0089	102.624	3029.92	698.354	482.52	1009.09	539.38	300.578	578.715	133.386	92.1614	192.737	103.022	57.4104	581.745	134.084	92.6439	193.746	103.561	57.7109	1599.8	368.731	254.771	532.801	284.793	158.705	96.9576	22.3473	15.4406	32.2909	17.2602	9.61849
1530	TM	80	112.728	101.07	96.2182	93.1148	100.475	4139.88	917.807	641.574	1407.44	770.968	402.089	790.717	175.301	122.541	268.821	147.255	76.7991	794.856	176.219	123.182	270.228	148.026	77.2011	2185.86	484.602	338.751	743.127	407.071	212.303	132.476	29.3698	20.5304	45.038	24.671	12.8669
1533	TM	80	110.055	103.307	99.139	90.1127	97.9019	2936.88	635.661	465.212	1028.76	529.299	277.941	560.943	121.411	88.8555	196.493	101.096	53.0868	563.88	122.047	89.3207	197.522	101.625	53.3648	1550.67	335.629	245.632	543.186	279.47	146.753	93.98	20.3412	14.8868	32.9204	16.9376	8.89413
1539	TM	80	111.497	98.4478	96.9688	93.7524	103.078	3135.38	687.516	473.296	1074.25	587.899	312.414	598.857	131.316	90.3995	205.182	112.289	59.6712	601.993	132.003	90.8728	206.257	112.877	59.9836	1655.48	363.009	249.9	567.206	310.411	164.955	100.332	22.0005	15.1455	34.3761	18.8128	9.99726
1544	TM	80	111.365	99.2328	96.5043	94.1183	103.042	2832.72	620.414	431.018	965.907	533.222	282.16	541.05	118.499	82.3245	184.488	101.845	53.8926	543.883	119.12	82.7555	185.454	102.379	54.1748	1495.68	327.579	227.578	509.999	281.541	148.981	90.6471	19.8533	13.7926	30.909	17.0631	9.02913
1547	TM	80	110.775	97.9676	97.1777	94.3906	103.224	3345.26	728.79	502.514	1148.63	631.521	333.8	638.944	139.199	95.9802	219.388	120.621	63.7557	642.289	139.928	96.4827	220.537	121.252	64.0895	1766.29	384.801	265.328	606.477	333.443	176.246	107.048	23.3213	16.0805	36.7562	20.2087	10.6816
1552	TM	80	118.179	100.555	97.5908	86.3802	99.1194	2321.14	539.478	357.885	800.379	401.002	222.401	443.339	103.04	68.356	152.872	76.5913	42.4787	445.66	103.58	68.7139	153.673	76.9923	42.7011	1225.56	284.844	188.963	422.6	211.729	117.428	74.2766	17.2633	11.4523	25.6121	12.8321	7.11685
1556	TM	80	118.002	105.08	96.5932	85.8383	97.07	3199.25	742.452	515.47	1091.89	549.236	300.199	611.057	141.808	98.4548	208.551	104.904	57.3381	614.256	142.551	98.9703	209.643	105.453	57.6383	1689.2	392.015	272.168	576.518	289.997	158.505	102.376	23.7585	16.495	34.9405	17.5756	9.60638
1563	TM	80	111.031	93.431	99.3421	94.1889	102.405	3615.4	789.464	517.946	1269.04	681.062	357.893	690.542	150.788	98.9276	242.386	130.083	68.3575	694.157	151.577	99.4456	243.655	130.764	68.7154	1908.93	416.837	273.475	670.052	359.601	188.967	115.693	25.2629	16.5743	40.6092	21.794	11.4526
1566	TM	80	115.065	96.0219	100	88.2362	100	2601.44	588.69	383.019	919.175	459.083	251.473	496.875	112.44	73.1567	175.563	87.6848	48.0313	499.476	113.028	73.5397	176.482	88.1439	48.2827	1373.56	310.828	202.234	485.325	242.396	132.777	83.2461	18.8381	12.2566	29.4136	14.6906	8.04712
1573	TM	80	114.772	99.4737	98.1728	88.7019	100.835	2493.92	562.924	380.388	865.083	442.43	243.091	476.338	107.519	72.6541	165.231	84.5042	46.4304	478.832	108.081	73.0345	166.096	84.9466	46.6735	1316.79	297.224	200.845	456.764	233.603	128.352	79.8053	18.0136	12.1724	27.6827	14.1578	7.77892
1577	TM	80	103.512	97.7475	100.279	96.2994	103.063	3538.82	720.413	530.396	1253.88	681.573	352.563	675.915	137.599	101.306	239.49	130.18	67.3394	679.453	138.319	101.836	240.744	130.862	67.692	1868.5	380.378	280.049	662.046	359.87	186.153	113.242	23.0532	16.9727	40.124	21.8103	11.282
1504	TM	90	108.625	91.7036	100.24	95.3356	104.387	3377.29	721.485	474.888	1196.17	643.952	340.793	645.062	137.804	90.7036	228.469	122.995	65.0914	648.44	138.525	91.1785	229.665	123.639	65.4322	1783.21	380.944	250.741	631.58	340.007	179.938	108.073	23.0875	15.1964	38.2776	20.6065	10.9054
1508	TM	90	112.984	99.5499	97.656	91.718	100	3848.23	855.087	587.406	1327.84	705.904	371.995	735.011	163.322	112.194	253.617	134.828	71.0511	738.86	164.177	112.782	254.945	135.533	71.4231	2031.86	451.486	310.15	701.097	372.717	196.414	123.143	27.3628	18.797	42.4908	22.5889	11.9038
1511	TM	90	113.925	94.5878	98.121	92.946	101.717	3351.18	750.841	486.037	1161.83	622.958	329.509	640.075	143.411	92.833	221.91	118.985	62.9363	643.426	144.161	93.3191	223.072	119.608	63.2658	1769.42	396.444	256.627	613.449	328.922	173.981	107.238	24.0269	15.5532	37.1787	19.9346	10.5443
1518	TM	90	116.125	100	95.1672	90.6489	104.206	3106.13	709.376	476.274	1044.46	563.135	312.888	593.272	135.491	90.9683	199.492	107.559	59.7617	596.378	136.2	91.4446	200.536	108.122	60.0745	1640.04	374.551	251.473	551.475	297.335	165.205	99.3963	22.7	15.2408	33.4227	18.0203	10.0124
1521	TM	90	106.772	99.061	98.8793	95.5004	101.117	4233.75	889.025	643.079	1479.16	808.649	413.834	808.646	169.804	122.828	282.52	154.452	79.0423	812.88	170.693	123.471	283.999	155.261	79.4562	2235.42	469.405	339.545	780.996	426.967	218.505	135.48	28.4488	20.5785	47.3331	25.8768	13.2427
1524	TM	90	109.396	98.2277	98.4618	94.2931	101.125	3598.72	774.25	542.024	1251.99	678.669	351.788	687.355	147.882	103.527	239.13	129.626	67.1915	690.954	148.656	104.069	240.382	130.304	67.5433	1900.12	408.804	286.189	661.05	358.337	185.744	115.159	24.776	17.3448	40.0636	21.7174	11.2572
1530	TM	90	111.417	99.5206	98.7337	92.2369	98.2224	4217.29	924.095	643.551	1471.24	777.98	400.425	805.503	176.502	122.918	281.007	148.594	76.4811	809.72	177.426	123.562	282.478	149.372	76.8815	2226.73	487.922	339.795	776.815	410.773	211.424	134.953	29.571	20.5936	47.0797	24.8953	12.8136
1533	TM	90	110.734	100.656	98.293	92.4609	98.9601	3836.74	835.55	592.157	1332.51	709.497	367.028	732.817	159.59	113.102	254.509	135.514	70.1024	736.654	160.426	113.694	255.841	136.223	70.4694	2025.8	441.171	312.659	703.564	374.614	193.791	122.776	26.7376	18.949	42.6402	22.7039	11.7449
1539	TM	90	114.929	98.5271	95.7388	92.4719	103.115	3489.36	788.686	527.154	1180.37	645.335	347.812	666.467	150.639	100.686	225.451	123.259	66.4321	669.957	151.428	101.214	226.631	123.904	66.7799	1842.38	416.426	278.338	623.235	340.737	183.645	111.659	25.2379	16.8689	37.7718	20.6507	11.13
1544	TM	90	109.86	93.4428	98.1707	95.3319	106.686	3254.55	703.17	466.309	1128.91	620.525	335.643	621.62	134.305	89.065	215.621	118.52	64.1078	624.874	135.009	89.5313	216.75	119.141	64.4434	1718.4	371.274	246.211	596.062	327.637	177.219	104.146	22.5014	14.9219	36.125	19.8568	10.7406
1547	TM	90	110.944	99.6101	97.4618	93.1243	101.856	3860.63	842.354	589.656	1329.47	719.038	380.119	737.381	160.89	112.624	253.928	137.336	72.6028	741.242	161.732	113.214	255.258	138.055	72.9829	2038.41	444.763	311.338	701.959	379.652	200.703	123.54	26.9553	18.869	42.5429	23.0092	12.1638
1552	TM	90	112.999	95.5868	98.7232	92.4811	100.778	2815.27	625.64	412.624	982.029	520.719	274.26	537.717	119.497	78.8112	187.567	99.4573	52.3836	540.532	120.123	79.2238	188.549	99.978	52.6578	1486.46	330.338	217.865	518.511	274.94	144.809	90.0887	20.0205	13.204	31.4249	16.663	8.77631
1556	TM	90	113.309	102.328	97.6429	89.887	98.7692	3707.62	826.212	581.735	1279.15	666.534	353.992	708.155	157.806	111.111	244.317	127.308	67.6125	711.863	158.633	111.693	245.596	127.974	67.9665	1957.62	436.24	307.156	675.39	351.93	186.908	118.644	26.4388	18.6155	40.9327	21.3291	11.3277
1563	TM	90	116.018	90.5836	100.371	88.843	104.074	3332.67	760.411	462.89	1181.92	592.168	335.281	636.54	145.239	88.412	225.746	113.104	64.0387	639.872	145.999	88.8749	226.928	113.696	64.374	1759.65	401.497	244.406	624.052	312.665	177.028	106.645	24.3332	14.8125	37.8213	18.9494	10.729
1566	TM	90	112.838	97.9418	100.223	88.9542	99.1838	2752.78	610.881	413.405	974.82	489.743	263.93	525.781	116.678	78.9604	186.191	93.5408	50.4106	528.534	117.289	79.3738	187.166	94.0306	50.6746	1453.47	322.545	218.278	514.705	258.584	139.355	88.0889	19.5482	13.229	31.1943	15.6718	8.44576
1573	TM	90	115.097	107.205	97.4596	86.1907	95.7144	2744.05	621.134	451.069	944.933	473.023	253.89	524.113	118.637	86.1542	180.482	90.3474	48.493	526.857	119.258	86.6052	181.427	90.8204	48.7469	1448.86	327.959	238.164	498.925	249.756	134.054	87.8096	19.8763	14.4342	30.2379	15.1367	8.12448
1577	TM	90	102.936	98.9242	99.5331	97.7319	102.133	4419.85	894.754	670.419	1554.39	863.919	436.365	844.19	170.898	128.05	296.888	165.009	83.3457	848.61	171.793	128.72	298.442	165.873	83.7821	2333.68	472.43	353.981	820.717	456.149	230.401	141.435	28.6321	21.4534	49.7404	27.6454	13.9637
1504	TM	100	106.266	98.3453	99.0768	96.1942	101.125	4606.08	962.625	694.578	1612.45	886.155	450.262	879.76	183.861	132.664	307.979	169.256	86.0001	884.366	184.824	133.359	309.591	170.142	86.4504	2432.01	508.266	366.737	851.376	467.89	237.739	147.394	30.804	22.2265	51.5985	28.357	14.4084
1508	TM	100	109.098	99.3517	98.3121	94.2845	100.514	4268.34	915.81	650.236	1482.69	804.877	414.728	815.253	174.92	124.195	283.194	153.732	79.213	819.522	175.835	124.845	284.677	154.536	79.6277	2253.68	483.547	343.325	782.861	424.975	218.976	136.587	29.3059	20.8076	47.4461	25.7561	13.2713
1511	TM	100	112.668	100.451	96.8661	92.7332	100	3833.2	849.364	590.41	1311.95	710.929	370.542	732.14	162.229	112.768	250.583	135.788	70.7736	735.974	163.078	113.359	251.894	136.498	71.1441	2023.93	448.464	311.736	692.71	375.371	195.646	122.662	27.1797	18.8931	41.9824	22.7497	11.8574
1518	TM	100	109.908	101.513	97.1114	93.969	100.48	4176.44	902.744	650.076	1433.05	784.912	405.66	797.701	172.424	124.164	273.713	149.918	77.4811	801.877	173.327	124.815	275.146	150.703	77.8868	2205.16	476.649	343.24	756.65	414.434	214.189	133.646	28.8878	20.8024	45.8576	25.1172	12.9811
1521	TM	100	115.608	100	97.1825	89.2151	100.858	4193.04	953.338	642.932	1439.8	748.164	408.805	800.87	182.088	122.8	275.001	142.899	78.0818	805.063	183.041	123.443	276.441	143.647	78.4906	2213.92	503.362	339.468	760.212	395.031	215.849	134.177	30.5068	20.5738	46.0735	23.9412	13.0818
1524	TM	100	110.848	96.8196	99.4824	92.3803	100.631	3874.55	844.659	575.203	1361.92	715.864	376.902	740.039	161.33	109.864	260.127	136.73	71.9882	743.914	162.175	110.439	261.489	137.446	72.3651	2045.76	445.98	303.707	719.095	377.976	199.004	123.986	27.0291	18.4065	43.5815	22.9077	12.0609
1530	TM	100	110.403	95.9217	99.1912	93.7295	101.234	5063.47	1099.41	744.735	1774.62	949.194	495.508	967.123	209.988	142.244	338.953	181.296	94.642	972.187	211.087	142.989	340.728	182.245	95.1376	2673.51	580.489	393.22	937.001	501.174	261.628	162.031	35.1812	23.8315	56.7879	30.3742	15.8563
1533	TM	100	106.882	98.1828	99.2114	95.8205	100.412	4340.48	912.371	653.447	1521.54	831.815	421.308	829.032	174.263	124.808	290.615	158.877	80.4698	833.373	175.175	125.462	292.136	159.708	80.8911	2291.78	481.732	345.02	803.375	439.198	222.451	138.895	29.1959	20.9103	48.6894	26.6181	13.4819
1539	TM	100	111.913	97.9352	97.491	92.718	103.275	4121.76	907.182	618.954	1419.82	764.323	411.487	787.257	173.272	118.22	271.185	145.986	78.594	791.378	174.179	118.839	272.605	146.75	79.0055	2176.29	478.992	326.808	749.663	403.563	217.265	131.896	29.0298	19.8065	45.4341	24.4583	13.1676
1544	TM	100	107.706	94.8605	98.9706	96.3628	103.763	3955.63	837.888	575.357	1383.27	762.351	396.765	755.525	160.037	109.893	264.204	145.609	75.7821	759.48	160.874	110.468	265.587	146.371	76.1788	2088.57	442.405	303.788	730.365	402.521	209.492	126.58	26.8124	18.4114	44.2646	24.3952	12.6965
1547	TM	100	107.498	97.7373	98.6499	95.88	101.795	4746.68	1003.51	711.356	1654.52	910.224	467.08	906.616	191.669	135.869	316.013	173.853	89.2123	911.363	192.673	136.58	317.667	174.763	89.6794	2506.25	529.851	375.596	873.585	480.598	246.618	151.894	32.1122	22.7634	52.9445	29.1272	14.9466
1552	TM	100	107.347	98.6142	99.3986	94.4753	100.879	3820.33	806.533	577.666	1341.73	721.853	372.546	729.683	154.048	110.334	256.271	137.874	71.1562	733.503	154.854	110.912	257.613	138.596	71.5288	2017.13	425.849	305.008	708.435	381.139	196.704	122.251	25.8091	18.4853	42.9354	23.0993	11.9215
1556	TM	100	109.614	101.37	98.2164	93.2777	98.6961	4396.54	947.777	683.373	1525.74	820.199	419.458	839.74	181.025	130.524	291.416	156.658	80.1164	844.136	181.973	131.208	292.942	157.478	80.5359	2321.37	500.426	360.821	805.589	433.065	221.474	140.689	30.3289	21.8679	48.8236	26.2464	13.4226
1563	TM	100	113.616	94.1788	97.1931	93.5536	105.13	3653.6	816.375	527.607	1254.7	683.614	371.298	697.837	155.928	100.773	239.648	130.57	70.918	701.491	156.744	101.301	240.903	131.254	71.2893	1929.1	431.046	278.576	662.483	360.948	196.046	116.915	26.124	16.8834	40.1505	21.8757	11.8816
1566	TM	100	112.534	95.9809	100.436	90.756	98.4062	3084.11	682.567	453.89	1094.47	559.803	293.379	589.065	130.37	86.6931	209.044	106.922	56.0354	592.149	131.053	87.147	210.138	107.482	56.3288	1628.41	360.395	239.654	577.88	295.576	154.904	98.6915	21.8421	14.5245	35.023	17.9137	9.38813
1573	TM	100	108.534	103.909	99.5476	91.4081	95.866	3641.13	777.201	580.132	1280.71	665.656	337.425	695.455	148.445	110.805	244.616	127.14	64.4481	699.096	149.223	111.385	245.896	127.806	64.7855	1922.51	410.362	306.31	676.215	351.467	178.16	116.516	24.8704	18.5642	40.9827	21.301	10.7976
1577	TM	100	103.662	96.0864	100.679	96.9995	102.483	4390.11	895.002	646.806	1561.71	851.677	434.915	838.511	170.945	123.54	298.287	162.67	83.0688	842.901	171.84	124.187	299.848	163.522	83.5037	2317.98	472.561	341.513	824.583	449.686	229.635	140.484	28.6401	20.6978	49.9747	27.2537	13.9173
1503	MR	60	120.147	110.547	92.6767	85.0406	100	1635.31	386.405	277.194	535.494	278.135	158.08	312.344	73.8034	52.9441	102.279	53.1239	30.1933	313.979	74.1898	53.2213	102.815	53.402	30.3513	863.443	204.022	146.359	282.741	146.855	83.4662	52.3299	12.365	8.87022	17.1358	8.90033	5.05856
1506	MR	60	115.585	101.817	93.0997	93.034	105.044	1330.25	302.389	207.679	437.59	247.517	135.078	254.078	57.7564	39.6666	83.5796	47.2758	25.7998	255.408	58.0587	39.8743	84.0172	47.5233	25.9349	702.373	159.662	109.654	231.047	130.689	71.321	42.5681	9.67646	6.64572	14.0029	7.92055	4.32249
1510	MR	60	119.003	105.102	92.1285	88.2665	106.294	1603.65	375.32	258.438	522.023	283.098	164.777	306.298	71.686	49.3617	99.7063	54.0717	31.4723	307.902	72.0614	49.6201	100.228	54.3548	31.6371	846.73	198.169	136.455	275.628	149.476	87.0021	51.317	12.0102	8.27002	16.7047	9.05913	5.27285
1516	MR	60	120.502	101.715	90.3251	92.5495	106.347	1218.82	288.846	190.091	388.986	225.603	125.298	232.795	55.1695	36.3074	74.2963	43.0902	23.9319	234.014	55.4583	36.4975	74.6853	43.3158	24.0572	643.539	152.51	100.368	205.385	119.118	66.1573	39.0024	9.24306	6.08292	12.4475	7.2193	4.00954
1520	MR	60	118.993	107.457	91.37	88.9464	103.943	1449.15	339.13	238.773	467.844	257.793	145.608	276.787	64.7739	45.6057	89.3582	49.2384	27.8111	278.236	65.113	45.8445	89.826	49.4962	27.9567	765.15	179.061	126.072	247.022	136.115	76.881	46.3727	10.8522	7.64075	14.971	8.24937	4.65945
1523	MR	60	112.436	107.577	95.1546	90.217	100.633	1941.39	429.288	320.233	652.72	350.292	188.855	370.805	81.994	61.1645	124.669	66.9058	36.0712	372.746	82.4233	61.4848	125.322	67.2561	36.2601	1025.05	226.664	169.083	344.636	184.954	99.7152	62.1244	13.7372	10.2475	20.887	11.2093	6.04334
1529	MR	60	114.419	104.623	93.4338	92.5887	102.667	1655.73	372.578	265.617	546.611	306.604	164.322	316.245	71.1624	50.7328	104.403	58.5614	31.3856	317.9	71.535	50.9984	104.949	58.868	31.5499	874.226	196.721	140.246	288.611	161.887	86.7622	52.9834	11.9225	8.49973	17.4916	9.81133	5.25831
1532	MR	60	137.475	107.647	88.1485	75.7123	105.198	917.468	248.053	151.436	285.753	138.927	93.2989	175.236	47.3782	28.9243	54.5788	26.5351	17.8201	176.154	47.6263	29.0757	54.8645	26.674	17.9134	484.423	130.972	79.9581	150.877	73.3536	49.2618	29.359	7.93771	4.84595	9.14409	4.44567	2.98557
1538	MR	60	115.272	102.733	97.8255	86.7291	100	1198.78	271.765	188.837	414.36	207.939	115.882	228.968	51.9072	36.068	79.1428	39.7164	22.1336	230.167	52.1789	36.2568	79.5571	39.9243	22.2494	632.958	143.492	99.7062	218.782	109.792	61.186	38.3611	8.69649	6.0428	13.2595	6.65405	3.70824
1541	MR	60	109.237	97.4869	97.663	95.3208	103.417	1814.11	389.73	271.172	626.004	345.844	181.355	346.494	74.4383	51.7939	119.567	66.0562	34.6389	348.308	74.8281	52.0651	120.193	66.4021	34.8202	957.848	205.777	143.179	330.53	182.606	95.7557	58.0514	12.4713	8.67752	20.0321	11.067	5.80337
1546	MR	60	116.048	97.8333	96.474	90.8636	102.578	1390.45	317.34	208.582	473.968	252.682	137.875	265.575	60.6119	39.8392	90.5279	48.2623	26.334	266.966	60.9293	40.0478	91.0019	48.515	26.4719	734.156	167.555	110.131	250.255	133.416	72.7977	44.4943	10.1549	6.67464	15.167	8.08583	4.41198
1550	MR	60	115.819	101.383	93.7965	92.9293	102.926	1213.08	276.313	188.579	402.032	225.461	120.695	231.698	52.7757	36.0186	76.7881	43.0631	23.0528	232.911	53.052	36.2071	77.1901	43.2886	23.1735	640.506	145.893	99.5696	212.273	119.044	63.7271	38.8186	8.84201	6.03452	12.865	7.21476	3.86225
1555	MR	60	118.869	98.1849	93.6985	90.7228	106.718	1135.88	265.542	171.008	376.055	206.101	117.179	216.954	50.7185	32.6624	71.8265	39.3653	22.3811	218.09	50.9841	32.8334	72.2025	39.5714	22.4983	599.747	140.206	90.292	198.557	108.821	61.8703	36.3483	8.49734	5.47224	12.0338	6.59523	3.74972
1560	MR	60	116.632	102.977	95.2636	88.5895	102.361	1449.72	332.532	228.908	487.974	256.861	143.448	276.897	63.5137	43.7213	93.203	49.0604	27.3986	278.347	63.8462	43.9503	93.6909	49.3172	27.5421	765.453	175.577	120.863	257.65	135.622	75.7407	46.3911	10.641	7.32504	15.6152	8.21954	4.59034
1565	MR	60	113.829	96.775	96.2679	92.5825	105.968	1252.6	280.411	185.871	426.067	231.937	128.311	239.246	53.5586	35.5013	81.3788	44.3	24.5074	240.499	53.839	35.6872	81.8048	44.5319	24.6357	661.371	148.057	98.1398	224.963	122.463	67.7481	40.0831	8.97317	5.94787	13.6341	7.42199	4.10594
1571	MR	60	116.649	101.017	91.8364	93.3735	108.065	2048.22	469.881	317.254	664.625	382.499	213.962	391.21	89.7472	60.5955	126.943	73.0574	40.8668	393.258	90.2171	60.9128	127.608	73.4399	41.0808	1081.46	248.097	167.51	350.922	201.96	112.972	65.5431	15.0362	10.1521	21.268	12.24	6.8468
1576	MR	60	115.864	100	94.5663	91.2004	105.793	1976.36	450.344	303.042	660.37	360.49	202.115	377.485	86.0157	57.881	126.131	68.8535	38.604	379.461	86.4661	58.1841	126.791	69.214	38.8061	1043.52	237.782	160.006	348.675	190.339	106.717	63.2435	14.411	9.69734	21.1318	11.5357	6.46769
1503	MR	70	109.833	103.924	96.8376	92.6942	100.445	3120.52	674.049	497.254	1067.71	578.507	302.991	596.018	128.743	94.9755	203.933	110.495	57.8713	599.139	129.417	95.4727	205.001	111.073	58.1743	1647.63	355.898	262.55	563.753	305.452	159.979	99.8565	21.5696	15.9121	34.1669	18.5122	9.69571
1506	MR	70	114.226	100.493	92.7238	94.7069	107.822	2122.38	476.781	327.036	695.343	402.008	221.212	405.374	91.0651	62.4639	132.81	76.7835	42.2515	407.497	91.5419	62.791	133.506	77.1855	42.4727	1120.62	251.74	172.675	367.141	212.26	116.8	67.9161	15.257	10.4652	22.251	12.8643	7.07878
1510	MR	70	115.028	105.622	94.4234	89.8402	101.911	2947.69	666.834	477.39	983.437	529.643	290.389	563.009	127.365	91.1815	187.837	101.162	55.4642	565.957	128.032	91.6589	188.82	101.691	55.7546	1556.38	352.088	252.062	519.255	279.651	153.325	94.3262	21.3387	15.2765	31.47	16.9486	9.29244
1516	MR	70	112.258	102.62	94.4564	94.2242	103.117	2351.62	519.177	370.03	784.843	443.159	234.41	449.159	99.1628	70.6758	149.905	84.6433	44.7722	451.511	99.682	71.0458	150.69	85.0865	45.0067	1241.65	274.126	195.376	414.397	233.988	123.768	75.2518	16.6137	11.841	25.115	14.1811	7.50111
1520	MR	70	123.323	104.188	90.3935	88.9914	103.796	2831.18	686.661	452.295	904.25	503.901	284.069	540.755	131.152	86.3883	172.712	96.2451	54.2573	543.586	131.839	86.8406	173.616	96.749	54.5413	1494.86	362.557	238.812	477.444	266.06	149.989	90.5976	21.9732	14.4734	28.936	16.1248	9.09022
1523	MR	70	114.988	101.012	94.9508	91.8553	103.21	3044.19	688.42	471.498	1021.3	559.25	303.717	581.44	131.488	90.0561	195.069	106.817	58.0099	584.484	132.177	90.5276	196.09	107.376	58.3136	1607.33	363.486	248.951	539.248	295.284	160.362	97.414	22.0295	15.0879	32.6817	17.896	9.71894
1529	MR	70	118.757	101.76	94.6526	88.7536	101.861	2487.62	580.996	388.149	831.957	441.57	244.946	475.135	110.97	74.1365	158.904	84.3399	46.7847	477.623	111.551	74.5247	159.736	84.7814	47.0296	1313.46	306.766	204.943	439.273	233.149	129.332	79.6038	18.5919	12.4208	26.6226	14.1302	7.83827
1532	MR	70	114.21	99.4793	94.5764	92.8138	106.608	1853.51	416.322	282.725	619.387	344.062	191.012	354.02	79.5176	54.0004	118.303	65.7159	36.4833	355.874	79.9339	54.2831	118.922	66.0599	36.6743	978.652	219.818	149.279	327.036	181.665	100.854	59.3123	13.3223	9.04719	19.8204	11.01	6.11239
1538	MR	70	113.469	99.1362	97.9383	89.7355	102.74	2300.05	513.27	349.628	795.931	412.793	228.431	439.31	98.0346	66.779	152.023	78.8434	43.6303	441.61	98.5478	67.1287	152.819	79.2562	43.8588	1214.43	271.007	184.604	420.251	217.955	120.612	73.6017	16.4246	11.1881	25.4698	13.2094	7.30979
1541	MR	70	112.072	96.1292	97.4803	92.581	106.14	3257.34	717.943	480.126	1121.93	603.136	334.21	622.153	137.127	91.7042	214.288	115.199	63.834	625.41	137.845	92.1843	215.41	115.802	64.1683	1719.88	379.074	253.507	592.378	318.456	176.463	104.235	22.9742	15.364	35.9017	19.3004	10.6947
1546	MR	70	111.187	97.1304	98.0431	92.7713	103.902	2590.2	566.392	385.767	897.295	480.593	260.155	494.728	108.181	73.6815	171.383	91.7932	49.6896	497.319	108.747	74.0673	172.281	92.2738	49.9498	1367.63	299.055	203.685	473.772	253.753	137.362	82.8864	18.1245	12.3445	28.7134	15.379	8.32496
1550	MR	70	112.077	100.36	96.0917	93.924	101.714	2562.17	564.75	394.282	869.919	481.299	251.922	489.375	107.867	75.3078	166.155	91.928	48.1172	491.937	108.432	75.7021	167.025	92.4093	48.3691	1352.83	298.188	208.181	459.317	254.126	133.015	81.9895	18.072	12.617	27.8374	15.4016	8.06152
1555	MR	70	113.243	99.106	96.7025	90.7475	105.672	2096.24	466.855	318.55	716.247	380.457	214.13	400.382	89.1693	60.843	136.803	72.6673	40.8988	402.478	89.6362	61.1616	137.519	73.0477	41.113	1106.81	246.499	168.194	378.178	200.881	113.061	67.0796	14.9394	10.1936	22.9199	12.1746	6.85216
1560	MR	70	114.128	100.453	97.2476	90.2749	100.719	2408.29	540.547	370.944	827.508	434.816	234.474	459.983	103.245	70.8503	158.054	83.0499	44.7846	462.392	103.785	71.2213	158.882	83.4847	45.0191	1271.58	285.409	195.859	436.924	229.583	123.802	77.0653	17.2975	11.8702	26.4803	13.9141	7.50318
1565	MR	70	116.753	93.68	96.4346	90.7939	108.02	2136.02	490.462	306.823	727.817	387.875	223.041	407.98	93.6782	58.6033	139.013	74.0841	42.6009	410.116	94.1686	58.9101	139.741	74.472	42.8239	1127.82	258.964	162.003	384.288	204.798	117.766	68.3526	15.6948	9.81835	23.2902	12.412	7.13732
1571	MR	70	108.857	98.2064	96.238	96.7915	105.216	3989.03	853.99	600.681	1356.43	772.209	405.719	761.906	163.112	114.73	259.079	147.492	77.4924	765.895	163.966	115.331	260.435	148.264	77.8981	2106.21	450.907	317.16	716.197	407.726	214.22	127.649	27.3277	19.2218	43.4059	24.7107	12.983
1576	MR	70	109.333	97.6058	96.7346	96.0666	104.883	2938.04	631.745	439.714	1004.21	564.496	297.879	561.166	120.663	83.9854	191.804	107.819	56.8948	564.104	121.295	84.4251	192.808	108.383	57.1927	1551.29	333.561	232.169	530.223	298.054	157.28	94.0174	20.2158	14.0708	32.1347	18.0639	9.53211
1503	MR	80	106.158	100.81	97.8027	96.7393	100.964	4023.25	839.966	621.896	1390.31	778.413	392.662	768.441	160.434	118.782	265.55	148.677	74.9985	772.464	161.273	119.404	266.94	149.455	75.3912	2124.28	443.502	328.361	734.086	411.002	207.326	128.744	26.8789	19.9007	44.49	24.9092	12.5652
1506	MR	80	109.27	98.9191	96.0911	96.1328	105.144	3021.98	649.416	458.361	1026.03	581.022	307.15	577.198	124.039	87.547	195.971	110.975	58.6657	580.22	124.688	88.0054	196.997	111.556	58.9728	1595.6	342.892	242.015	541.743	306.78	162.175	96.7033	20.7813	14.6676	32.8329	18.5927	9.82881
1510	MR	80	110.734	102.295	96.8703	92.209	102.08	3473.82	756.521	544.875	1189	640.635	342.787	663.5	144.495	104.071	227.099	122.361	65.4723	666.973	145.252	104.616	228.288	123.002	65.8151	1834.18	399.443	287.694	627.793	338.255	180.992	111.162	24.2087	17.436	38.0481	20.5003	10.9692
1516	MR	80	117.026	101.524	94.7106	90.266	102.417	2979.86	685.819	463.873	997.192	537.96	295.014	569.153	130.991	88.5997	190.464	102.75	56.3477	572.133	131.677	89.0636	191.461	103.288	56.6427	1573.36	362.112	244.925	526.517	284.043	155.768	95.3554	21.9462	14.8439	31.9101	17.2147	9.44046
1520	MR	80	116.817	101.078	96.2559	87.5975	103.421	2945.4	676.675	456.498	1001.74	516.019	294.463	562.57	129.245	87.1911	191.332	98.5595	56.2424	565.516	129.922	87.6476	192.334	99.0756	56.5369	1555.17	357.284	241.031	528.919	272.458	155.476	94.2526	21.6536	14.6079	32.0557	16.5126	9.42281
1523	MR	80	112.764	102.655	95.9678	91.5196	102.105	3436.14	762.029	540.862	1165.15	628.948	339.154	656.303	145.547	103.305	222.543	120.129	64.7784	659.739	146.31	103.846	223.708	120.758	65.1175	1814.28	402.351	285.575	615.198	332.085	179.073	109.957	24.3849	17.3076	37.2847	20.1263	10.8529
1529	MR	80	115.095	96.5834	98.5173	89.9589	100.903	2611.27	591.07	386.715	908.97	469.815	254.703	498.753	112.894	73.8626	173.613	89.7346	48.6483	501.364	113.485	74.2493	174.522	90.2044	48.903	1378.75	312.085	204.186	479.936	248.062	134.483	83.5607	18.9142	12.3749	29.087	15.0341	8.1505
1532	MR	80	112.607	98.2979	97.4147	92.4964	102.025	2636.15	583.805	397.33	907.359	487.669	259.988	503.505	111.507	75.89	173.306	93.1448	49.6577	506.141	112.091	76.2873	174.213	93.6324	49.9177	1391.89	308.249	209.79	479.086	257.489	137.274	84.3568	18.6818	12.7145	29.0355	15.6054	8.31962
1538	MR	80	107.455	100.717	96.9918	96.5181	101.896	2943.86	622.119	454.629	1008.87	568.272	289.968	562.278	118.825	86.8342	192.695	108.54	55.384	565.222	119.447	87.2888	193.704	109.108	55.6739	1554.36	328.479	240.044	532.686	300.048	153.103	94.2036	19.9078	14.5481	32.284	18.1847	9.27899
1541	MR	80	107.763	98.8621	97.6545	95.42	104.061	3982.03	843.924	603.63	1373.98	759.93	400.561	760.567	161.189	115.293	262.43	145.147	76.5072	764.549	162.033	115.897	263.804	145.907	76.9078	2102.51	445.592	318.717	725.462	401.243	211.496	127.425	27.0056	19.3162	43.9674	24.3178	12.818
1546	MR	80	116.331	95.1661	97.6692	89.7056	104.26	3131.95	716.544	457.019	1080.83	561.907	315.652	598.203	136.86	87.2906	206.438	107.324	60.2895	601.335	137.577	87.7476	207.519	107.886	60.6052	1653.67	378.335	241.306	570.678	296.687	166.664	100.222	22.9294	14.6246	34.5866	17.981	10.1009
1550	MR	80	113.078	102.188	95.2526	93.0107	101.735	3344.7	743.819	524.075	1125.69	622.186	328.932	638.838	142.069	100.098	215.007	118.838	62.8259	642.182	142.813	100.622	216.132	119.46	63.1549	1766	392.736	276.712	594.364	328.514	173.676	107.03	23.8022	16.7704	36.0221	19.91	10.5258
1555	MR	80	109.725	101.732	95.9404	94.4219	103.847	2972.51	641.442	463.68	1007.65	561.339	298.396	567.749	122.515	88.5629	192.461	107.216	56.9937	570.721	123.157	89.0265	193.468	107.777	57.2921	1569.48	338.681	244.823	532.038	296.387	157.553	95.1202	20.5261	14.8378	32.2447	17.9628	9.54868
1560	MR	80	112.396	100.361	97.6478	91.6888	100	3112.65	688.04	478.998	1073.93	570.791	300.89	594.517	131.416	91.4886	205.121	109.021	57.4699	597.629	132.104	91.9676	206.195	109.592	57.7708	1643.48	363.285	252.911	567.037	301.378	158.87	99.6049	22.0173	15.3279	34.3659	18.2653	9.62847
1565	MR	80	108.423	97.381	99.0055	94.4783	102.077	3017.38	643.402	450.548	1055.54	570.154	297.739	576.32	122.89	86.0547	201.608	108.899	56.8681	579.338	123.533	86.5053	202.664	109.47	57.1659	1593.18	339.716	237.889	557.325	301.042	157.206	96.5563	20.5889	14.4175	33.7773	18.2449	9.52765
1571	MR	80	108.892	98.7328	97.3879	94.6566	104.523	4572.03	979.118	692.16	1573.25	865.545	461.951	873.257	187.012	132.203	300.491	165.319	88.2326	877.829	187.991	132.895	302.064	166.185	88.6945	2414.03	516.974	365.461	830.677	457.008	243.91	146.305	31.3318	22.1491	50.344	27.6974	14.7824
1576	MR	80	113.156	97.0223	96.3388	93.5318	104.723	3703.57	824.19	550.971	1260.68	692.803	374.921	707.382	157.42	105.235	240.791	132.325	71.61	711.085	158.244	105.786	242.051	133.018	71.9849	1955.48	435.172	290.913	665.641	365.8	197.958	118.514	26.3741	17.6311	40.3419	22.1697	11.9975
1503	MR	90	111.855	99.1997	96.527	93.5576	103.174	4268.76	939.05	649.304	1455.91	798.749	425.742	815.332	179.358	124.017	278.079	152.561	81.3167	819.601	180.298	124.666	279.535	153.36	81.7425	2253.9	495.818	342.833	768.721	421.739	224.792	136.6	30.0496	20.7777	46.5891	25.56	13.6237
1506	MR	90	114.213	94.8729	95.0556	94.7589	108.133	3240.39	727.854	471.386	1088.33	614.113	338.713	618.915	139.02	90.0347	207.871	117.295	64.6941	622.156	139.748	90.5061	208.959	117.91	65.0329	1710.93	384.307	248.892	574.638	324.251	178.84	103.693	23.2913	15.0843	34.8265	19.6516	10.8388
1510	MR	90	109.061	101.223	97.7437	92.7313	102.911	3988	855.373	618.974	1377.3	739.625	396.728	761.708	163.376	118.224	263.064	141.268	75.775	765.696	164.232	118.843	264.442	142.008	76.1717	2105.66	451.637	326.818	727.215	390.522	209.472	127.616	27.3719	19.8072	44.0736	23.668	12.6953
1516	MR	90	114.886	96.7403	96.3625	91.7887	105.171	3169.4	716.1	470.134	1079.12	581.83	322.217	605.356	136.775	89.7955	206.112	111.13	61.5434	608.525	137.491	90.2657	207.191	111.711	61.8656	1673.44	378.101	248.231	569.776	307.206	170.13	101.421	22.9152	15.0443	34.5319	18.6186	10.3109
1520	MR	90	110.19	100.513	96.5525	94.6954	102.032	3469.22	751.803	534.674	1183.53	657.039	342.174	662.622	143.594	102.123	226.055	125.494	65.3553	666.091	144.346	102.657	227.239	126.151	65.6975	1831.75	396.952	282.308	624.906	346.917	180.668	111.015	24.0577	17.1096	37.8731	21.0252	10.9496
1523	MR	90	116.536	103.818	94.6615	90.5687	99.3271	4113.9	942.859	654.881	1375.98	745.182	395.002	785.756	180.086	125.082	262.812	142.33	75.4453	789.869	181.029	125.737	264.188	143.075	75.8403	2172.14	497.829	345.777	726.518	393.456	208.561	131.645	30.1715	20.9562	44.0314	23.8458	12.64
1529	MR	90	109.441	98.6545	98.5402	93.5527	101.601	3581.34	770.83	541.75	1246.94	670.089	351.738	684.037	147.228	103.474	238.165	127.987	67.182	687.618	147.999	104.016	239.412	128.657	67.5337	1890.95	406.998	286.044	658.382	353.807	185.718	114.603	24.6665	17.336	39.902	21.4428	11.2556
1532	MR	90	108.598	99.3513	97.7478	95.0264	102.058	3390.65	724.164	516.527	1171.05	644.403	334.508	647.614	138.315	98.6567	223.67	123.081	63.8911	651.005	139.04	99.1732	224.841	123.725	64.2256	1790.26	382.359	272.726	618.313	340.245	176.62	108.501	23.1733	16.5289	37.4735	20.6209	10.7043
1538	MR	90	115.564	97.8986	94.7565	92.3475	106.666	2960.56	672.866	444.413	991.213	546.8	305.266	565.467	128.517	84.8829	189.322	104.439	58.3058	568.427	129.19	85.3273	190.313	104.986	58.611	1563.17	355.273	234.65	523.361	288.711	161.18	94.7379	21.5317	14.2212	31.7188	17.4976	9.7685
1541	MR	90	110.687	96.7749	98.0756	93.5094	103.837	3914.94	852.219	580.931	1356.66	732.167	392.964	747.754	162.774	110.958	259.122	139.844	75.0562	751.668	163.626	111.539	260.478	140.576	75.4492	2067.09	449.972	306.731	716.316	386.584	207.485	125.278	27.271	18.5898	43.4131	23.4294	12.5749
1546	MR	90	119.089	96.8611	95.9135	88.93	103.983	3208.84	751.538	476.578	1087.46	570.725	322.543	612.889	143.544	91.0264	207.704	109.008	61.6058	616.098	144.295	91.503	208.792	109.579	61.9283	1694.27	396.812	251.633	574.178	301.343	170.303	102.683	24.0492	15.2505	34.7986	18.2632	10.3214
1550	MR	90	114.779	102.257	95.2994	91.6955	100.716	3766.98	850.329	590.638	1268.43	690.831	366.748	719.493	162.413	112.812	242.271	131.949	70.0489	723.26	163.263	113.403	243.539	132.639	70.4157	1988.97	448.974	311.857	669.733	364.759	193.643	120.543	27.2105	18.9004	40.5899	22.1066	11.7359
1555	MR	90	111.65	98.2421	96.3765	94.2723	104.183	3325.4	730.184	500.932	1132.4	626.986	334.9	635.152	139.465	95.6779	216.288	119.754	63.966	638.477	140.195	96.1789	217.421	120.381	64.3009	1755.81	385.537	264.492	597.907	331.049	176.827	106.413	23.3659	16.0298	36.2368	20.0636	10.7168
1560	MR	90	111.527	100	97.9111	92.6193	99.4546	3689.79	809.302	565.767	1276.49	683.491	354.734	704.749	154.577	108.062	243.81	130.547	67.7542	708.439	155.386	108.627	245.086	131.23	68.1089	1948.21	427.311	298.725	673.987	360.883	187.3	118.073	25.8977	18.1045	40.8477	21.8717	11.3515
1565	MR	90	115.365	94.2038	96.9816	92.0013	105.516	2902.2	658.463	419.211	994.493	534.013	296.022	554.321	125.767	80.0693	189.948	101.996	56.5402	557.223	126.425	80.4885	190.943	102.53	56.8363	1532.36	347.669	221.343	525.092	281.959	156.3	92.8705	21.0708	13.4148	31.8238	17.0884	9.47271
1571	MR	90	108.036	97.5748	97.8951	95.5842	104.328	5081.15	1079.6	760.215	1757.55	971.355	512.434	970.5	206.203	145.201	335.692	185.529	97.875	975.581	207.282	145.961	337.45	186.5	98.3874	2682.85	570.026	401.394	927.987	512.876	270.565	162.597	34.547	24.3269	56.2416	31.0834	16.3979
1576	MR	90	111.067	98.0818	97.3363	94.1176	102.434	3905.75	853.138	587.394	1343.27	735.2	386.746	745.998	162.949	112.192	256.565	140.423	73.8685	749.904	163.803	112.78	257.908	141.158	74.2552	2062.24	450.457	310.144	709.247	388.186	204.202	124.984	27.3004	18.7966	42.9847	23.5264	12.3759
1503	MR	100	104.934	98.8027	98.8124	97.6396	101.085	5172.66	1067.48	783.644	1805.97	1010.11	505.45	987.978	203.889	149.676	344.94	192.931	96.541	993.15	204.957	150.46	346.746	193.942	97.0464	2731.16	563.632	413.764	953.55	533.339	266.878	165.525	34.1595	25.0766	57.7909	32.3236	16.1744
1506	MR	100	104.802	98.4603	98.7472	97.0489	103.358	4432.34	913.55	669.161	1546.47	860.307	442.848	846.576	174.488	127.81	295.376	164.319	84.5839	851.009	175.402	128.479	296.923	165.179	85.0268	2340.27	482.355	353.317	816.537	454.242	233.824	141.835	29.2336	21.4131	49.4871	27.5298	14.1711
1510	MR	100	107.45	101.715	98.1926	93.8016	101.554	4501.26	951.196	702.03	1561.7	844.451	441.886	859.741	181.678	134.088	298.285	161.29	84.4002	864.242	182.63	134.79	299.846	162.135	84.8421	2376.67	502.231	370.672	824.577	445.87	233.316	144.04	30.4383	22.465	49.9744	27.0224	14.1403
1516	MR	100	115.338	101.009	96.0598	89.1718	104.001	3356.65	761.391	519.878	1139.28	598.637	337.457	641.12	145.426	99.2968	217.603	114.34	64.4542	644.476	146.187	99.8166	218.743	114.938	64.7917	1772.31	402.015	274.496	601.542	316.08	178.177	107.413	24.3645	16.6361	36.4571	19.1564	10.7986
1520	MR	100	120.403	97.621	90.9665	91.7925	112.264	3247.13	768.897	486.049	1043.68	596.125	352.385	620.202	146.859	92.8353	199.342	113.86	67.3056	623.45	147.628	93.3214	200.386	114.456	67.658	1714.49	405.977	256.634	551.062	314.754	186.06	103.908	24.6047	15.5536	33.3977	19.076	11.2763
1523	MR	100	113.997	103.168	96.1809	91.3637	98.3249	4350.09	975.267	688.146	1478.33	794.88	413.464	830.867	186.276	131.436	282.361	151.822	78.9717	835.217	187.251	132.124	283.839	152.617	79.3851	2296.85	514.941	363.341	780.558	419.697	218.309	139.203	31.2086	22.0207	47.3065	25.4362	13.2309
1529	MR	100	111.065	98.0647	97.6205	93.8179	102.046	4001.33	874	601.663	1380.16	750.792	394.711	764.253	166.934	114.918	263.611	143.401	75.3897	768.255	167.808	115.519	264.991	144.152	75.7844	2112.7	461.472	317.678	728.725	396.418	208.407	128.042	27.968	19.2532	44.1651	24.0254	12.6307
1532	MR	100	108.782	100.644	98.1845	93.5851	101.021	3802.36	813.468	586.782	1319.11	711.689	371.314	726.251	155.372	112.075	251.95	135.933	70.921	730.054	156.186	112.662	253.269	136.644	71.2923	2007.65	429.511	309.821	696.49	375.772	196.054	121.676	26.031	18.777	42.2115	22.774	11.8821
1538	MR	100	113.372	99.0729	95.9769	92.8925	103.676	3366.6	750.632	511.427	1141.68	625.465	337.402	643.021	143.371	97.6825	218.06	119.464	64.4438	646.388	144.121	98.194	219.202	120.089	64.7812	1777.57	396.334	270.033	602.806	330.245	178.148	107.731	24.0202	16.3657	36.5337	20.0149	10.7969
1541	MR	100	108.28	99.41	98.2078	94.346	102.34	4693.33	999.446	715.399	1628.59	885.594	464.303	896.427	190.894	136.641	311.061	169.149	88.6819	901.12	191.894	137.357	312.689	170.034	89.1462	2478.08	527.708	377.73	859.896	467.594	245.152	150.187	31.9823	22.8928	52.1149	28.339	14.8577
1546	MR	100	107.693	97.8074	98.4538	95.7975	102.174	3958.13	838.315	593.607	1376.92	758.359	390.936	756.003	160.118	113.379	262.991	144.847	74.6689	759.962	160.956	113.972	264.368	145.605	75.0598	2089.89	442.63	313.424	727.012	400.413	206.414	126.66	26.8261	18.9954	44.0613	24.2675	12.51
1550	MR	100	107.3	99.0397	98.0206	96.503	101.142	4510.45	951.808	684.961	1562.15	870.544	440.991	861.496	181.795	130.828	298.37	166.274	84.2293	866.007	182.747	131.513	299.932	167.144	84.6703	2381.52	502.555	361.66	824.814	459.647	232.843	144.334	30.4579	21.9188	49.9887	27.8574	14.1117
1555	MR	100	109.581	98.138	97.7375	94.5754	102.954	3766.06	811.624	566.711	1300.57	712.354	374.805	719.318	155.02	108.242	248.409	136.06	71.5877	723.084	155.832	108.808	249.709	136.772	71.9626	1988.48	428.537	299.223	686.7	376.123	197.897	120.514	25.972	18.1347	41.6182	22.7953	11.9938
1560	MR	100	115.393	96.8826	97.7452	90.4398	101.648	3708.62	841.637	550.928	1280.83	670.815	364.41	708.347	160.753	105.227	244.639	128.126	69.6022	712.056	161.594	105.778	245.92	128.796	69.9666	1958.15	444.384	290.89	676.281	354.19	192.408	118.676	26.9324	17.6297	40.9867	21.4661	11.6611
1565	MR	100	106.291	97.5549	99.1512	96.2509	101.939	3750.44	783.987	561.007	1313.91	721.966	369.573	716.334	149.741	107.152	250.956	137.896	70.5884	720.084	150.525	107.713	252.27	138.618	70.958	1980.23	413.945	296.211	693.743	381.198	195.134	120.014	25.0876	17.9522	42.045	23.1029	11.8263
1571	MR	100	110.071	99.2401	97.0322	94.1743	103.616	5084.83	1100.73	773.749	1743.32	957.721	509.307	971.202	210.24	147.786	332.974	182.925	97.2776	976.287	211.341	148.56	334.717	183.882	97.7869	2684.79	581.187	408.539	920.472	505.676	268.914	162.714	35.2234	24.76	55.7862	30.6471	16.2978
1576	MR	100	104.714	100.151	98.8849	96.9871	100.48	4837.62	996.245	742.889	1690.23	938.373	469.879	923.985	190.283	141.892	322.834	179.229	89.7468	928.822	191.279	142.635	324.524	180.168	90.2167	2554.26	526.017	392.245	892.442	495.461	248.096	154.804	31.8798	23.7724	54.0874	30.0279	15.0361

## Sheet: Feeding activity
Calf No.	Treat	Period	Eating time, min	Drinking time, min	NNOB time, min	Ruminating time, min	Resting time, min	Standing time, min	Lying time, min	Meal bouts	Meal length, min	Meal interval, min	Meal size, g/bout	Eating rate, g/min	Ruminating bouts	Ruminating length, min	Ruminating interval, min	Starter DM intake, g (8h)
1505	WM	1	70	16.6667	15	78.3333	300	190	290	7.66667	9.07738	43.7798	81.9168	8.95433	6	13.1746	68.3492	634.11
1505	WM	2	46.6667	11.6667	43.3333	91.6667	286.667	175	305	5	9.96825	88.2222	357.155	36.543	3.66667	28.8889	131.111	1657.26
1509	WM	1	60	23.3333	21.6667	98.3333	276.667	163.333	316.667	7.66667	8.03241	46.412	95.6653	11.937	6.33333	15.5952	60.5952	718.352
1509	WM	2	58.3333	10	23.3333	83.3333	305	158.333	321.667	4.66667	12.5	84.1667	405.381	32.6489	4.33333	20	118.667	1830.34
1513	WM	1	28.3333	20	25	80	326.667	153.333	326.667	4.33333	7.83333	120.833	101.958	13.3561	5.33333	14.9444	75.7222	381.385
1513	WM	2	65	5	28.3333	93.3333	288.333	168.333	311.667	5.33333	12.6389	70.6944	318.587	25.0621	5.66667	16.7778	68.5556	1618.97
1519	WM	1	41.6667	10	33.3333	88.3333	306.667	156.667	323.333	5	8.5	80.1667	127.409	15.3847	4	22.0833	97.9167	627.983
1519	WM	2	53.3333	16.6667	41.6667	65	303.333	168.333	311.667	6	8.62698	62.8968	217.985	27.0901	3	21.3889	151.944	1301.92
1522	WM	1	41.6667	10	31.6667	65	331.667	158.333	321.667	4.66667	9.25	84.75	129.196	15.412	4.33333	14.9167	97.0833	591.223
1522	WM	2	40	3.33333	38.3333	90	308.333	133.333	346.667	3.33333	11.9444	124.722	466.648	40.1271	3.66667	25.3333	113.333	1557.71
1527	WM	1	61.6667	20	30	105	263.333	171.667	308.333	8	7.70503	42.9299	95.8082	12.5745	5.33333	19.5833	73.75	755.112
1527	WM	2	40	20	30	71.6667	318.333	140	340	5	8	78	364.843	46.1242	4	16.8333	127.167	1824.22
1531	WM	1	33.3333	13.3333	25	101.667	306.667	151.667	328.333	5	7.46032	112.063	90.0401	11.7938	5.33333	19.0556	71.6111	382.917
1531	WM	2	41.6667	15	28.3333	90	305	136.667	343.333	5.66667	7.57143	69.2857	328.521	44.5234	5.33333	16.25	77.0833	1808.9
1537	WM	1	40	13.3333	28.3333	66.6667	331.667	143.333	336.667	6	6.60714	69.1071	106.67	16.4961	5	13.3333	85.3333	611.135
1537	WM	2	53.3333	6.66667	26.6667	60	333.333	158.333	321.667	4.33333	12	90	360.401	33.2167	3.66667	16.6667	116.667	1546.98
1540	WM	1	33.3333	10	31.6667	85	320	181.667	298.333	4.66667	7.36111	89.3056	86.6668	11.772	6	14.1667	65.8333	389.043
1540	WM	2	46.6667	5	23.3333	103.333	301.667	133.333	346.667	6	7.5496	78.6409	347.889	48.1704	5	21	77.6667	1769.08
1545	WM	1	43.3333	15	36.6667	75	310	153.333	326.667	5.66667	8.59259	84.5185	89.3132	9.99611	5.33333	14.1905	80.6667	422.74
1545	WM	2	60	15	45	98.3333	261.667	150	330	5	12.5278	76.1389	335.231	32.0768	4.33333	23.5	88.5	1654.2
1548	WM	1	15	11.6667	30	31.6667	391.667	128.333	351.667	1.66667	8.33333	355	44.4183	5.36083	2.33333	13.6111	199.722	75.0517
1548	WM	2	61.6667	8.33333	25	103.333	281.667	131.667	348.333	4.66667	13.5	88.5	274.424	20.3253	4.33333	23.5556	93.7778	1257.5
1554	WM	1	43.3333	8.33333	43.3333	55	330	148.333	331.667	5	8.75	79.9167	136.344	15.552	4.33333	12.619	116.905	647.895
1554	WM	2	50	13.3333	23.3333	58.3333	335	136.667	343.333	5	10	76	283.358	28.5227	3.33333	17.6389	129.028	1416.79
1557	WM	1	35	13.3333	20	88.3333	323.333	146.667	333.333	4.33333	7.66667	99.6667	221.683	33.5307	3.66667	22.3333	129.667	911.342
1557	WM	2	38.3333	13.3333	20	65	343.333	115	365	3.33333	11.9444	143.389	342.634	28.1827	4.33333	15.5556	104.444	1015.49
1564	WM	1	31.6667	26.6667	15	91.6667	315	155	325	5	6.4881	86.369	62.0872	9.58058	6.66667	15.2083	64.7917	300.207
1564	WM	2	60	20	50	106.667	243.333	168.333	311.667	5.66667	11.2302	68.2937	241.31	21.5936	3.33333	33.3333	126.667	1289.66
1567	WM	1	38.3333	13.3333	20	70	338.333	148.333	331.667	4	9.22222	106.111	122.125	14.2654	6.33333	11.713	72.7315	471.753
1567	WM	2	71.6667	15	23.3333	101.667	268.333	156.667	323.333	7.66667	9.33862	44.1534	177.284	18.643	4.66667	21.9444	94.246	1347.87
1574	WM	1	13.3333	36.6667	15	20	395	130	350	2.66667	5	238.333	40.7168	8.14336	1.33333	16.6667	383.333	65.8617
1574	WM	2	53.3333	8.33333	16.6667	110	291.667	128.333	351.667	5.33333	10.8095	74.0476	186.743	16.9806	4.33333	25.1111	92.2222	909.81
1578	WM	1	30	18.3333	38.3333	96.6667	296.667	133.333	346.667	4.33333	6.66667	103.333	66.6275	10.5532	6	15.9524	65.5714	268.042
1578	WM	2	70	11.6667	35	70	293.333	160	320	7	10.2778	50.8333	101.515	9.72984	3	24.5833	148.75	684.655
1504	TM	1	60	11.6667	18.3333	95	295	193.333	286.667	7	8.73016	41.9048	172.077	19.5209	5	19	66	1180.91
1504	TM	2	91.6667	8.33333	33.3333	55	291.667	168.333	311.667	7	13.2639	34.2599	309.187	23.598	3	18.3333	130.667	2145.86
1508	TM	1	93.3333	11.6667	40	100	235	256.667	223.333	7.66667	12.5397	28.9524	151.611	12.3065	5	20.5357	71.3214	1136.5
1508	TM	2	83.3333	13.3333	53.3333	115	215	258.333	221.667	8	10.3108	28.3241	307.871	30.3678	3.33333	40.6667	113.667	2450.67
1511	TM	1	46.6667	6.66667	18.3333	80	328.333	173.333	306.667	4.66667	10	72	107.37	10.8199	5.33333	15.0556	64.6111	499.323
1511	TM	2	63.3333	8.33333	16.6667	86.6667	305	150	330	5.33333	12.3452	60.5119	331.77	27.0305	3.66667	23.5556	104.111	1698.62
1518	TM	1	48.3333	13.3333	16.6667	103.333	298.333	166.667	313.333	4.66667	11.1111	78.8889	53.2509	4.84347	8.33333	12.4868	34.9259	234.345
1518	TM	2	45	5	23.3333	83.3333	323.333	111.667	368.333	5.33333	8.95833	69.0417	322.224	34.7897	5	16.8056	70.8611	1514.82
1521	TM	1	30	8.33333	35	66.6667	340	180	300	4.33333	7.11111	109.556	154.137	21.4014	4.33333	16.3889	92.6111	526.893
1521	TM	2	36.6667	5	40	75	323.333	161.667	318.333	4	9.19444	94.1389	480.28	53.7062	4.33333	17	84	1836.47
1524	TM	1	43.3333	10	50	103.333	273.333	198.333	281.667	7.33333	5.92262	37.7917	97.7805	17.0171	5.66667	19.1667	69.8333	710.693
1524	TM	2	68.3333	11.6667	38.3333	80	281.667	213.333	266.667	7	10	39.1111	345.561	36.275	2.33333	35.8333	166.5	2338.86
1530	TM	1	38.3333	10	18.3333	58.3333	355	151.667	328.333	3	13.1944	138.139	122.661	9.01556	3	33.8889	221.778	329.308
1530	TM	2	76.6667	8.33333	11.6667	71.6667	311.667	156.667	323.333	6.33333	12.1032	42.0873	223.332	18.7449	2.33333	43.8889	211.778	1415.26
1533	TM	1	25	13.3333	28.3333	56.6667	356.667	163.333	316.667	2.66667	10	168	99.9413	9.75672	4	14.5	99.8333	238.94
1533	TM	2	73.3333	5	28.3333	93.3333	280	146.667	333.333	6.33333	11.7143	44	219.422	18.7522	4.33333	21.6667	79.3333	1378.5
1539	TM	1	13.3333	8.33333	15	58.3333	385	135	345	1.33333	10.8333	367.167	193.756	18.0737	3	20	142.333	229.75
1539	TM	2	80	6.66667	30	95	268.333	165	315	6.33333	12.8571	42.8571	247.78	19.1629	5	20.0278	67.6389	1540.86
1544	TM	1	16.6667	28.3333	18.3333	43.3333	373.333	185	295	1.66667	10	288	151.635	15.5822	2.33333	18.6111	183.722	232.813
1544	TM	2	63.3333	5	31.6667	53.3333	326.667	186.667	293.333	5	13	63.6667	204.86	16.3208	1.66667	40	269	989.457
1547	TM	1	21.6667	25	31.6667	45	356.667	193.333	286.667	3	9	214.333	160.519	16.7462	3	16	165	294.08
1547	TM	2	65	6.66667	63.3333	125	220	176.667	303.333	7.33333	9.36508	35.9365	231.877	28.2848	5.66667	22.7976	55.7262	1687.9
1552	TM	1	23.3333	20	23.3333	65	348.333	153.333	326.667	2.66667	8.88889	155.778	101.856	12.7748	6	14.5909	100.955	263.447
1552	TM	2	76.6667	16.6667	26.6667	85	275	163.333	316.667	6	13.1508	46.373	163.035	12.7407	3.33333	29.1667	119.833	964.95
1556	TM	1	20	31.6667	20	56.6667	351.667	196.667	283.333	2.66667	7.22222	157.444	85.7733	14.2956	3	22.6667	211.667	220.56
1556	TM	2	66.6667	5	10	101.667	296.667	160	320	5	13.4722	63.1944	199.602	15.0778	6	17.5833	55.4167	963.418
1563	TM	1	28.3333	18.3333	16.6667	68.3333	348.333	113.333	366.667	4.66667	6.16667	75.8333	48.8602	8.03614	4.33333	18.1111	109.556	226.687
1563	TM	2	71.6667	11.6667	11.6667	66.6667	318.333	171.667	308.333	6	12.9167	51.75	283.614	22.0612	2.66667	26.3889	149.278	1543.92
1566	TM	1	20	15	18.3333	63.3333	363.333	136.667	343.333	3.66667	5.41667	105.917	51.3108	9.63418	6	10.8016	59.7222	188.395
1566	TM	2	58.3333	8.33333	26.6667	73.3333	313.333	181.667	298.333	6.66667	9.14683	49.4881	175.254	18.6374	3	24.0278	138.306	1041.53
1573	TM	1	20	8.33333	18.3333	81.6667	351.667	165	315	3.33333	5.88889	137.444	62.492	11.1046	5.33333	16.2143	67.6429	180.737
1573	TM	2	56.6667	8.33333	45	85	285	198.333	281.667	6	10.9425	63.248	155.51	13.9712	5.33333	16.1429	67.7143	787.277
1577	TM	1	18.3333	16.6667	8.33333	31.6667	405	150	330	3	7.22222	216.111	105.072	12.0542	3.66667	8.11111	119.556	166.952
1577	TM	2	40	10	21.6667	76.6667	331.667	173.333	306.667	4.33333	10.1389	87.8611	245.832	25.0853	4.33333	17.8333	83.1667	949.633
1503	MR	1	61.6667	15	10	76.6667	316.667	170	310	5	12.5873	82.6032	197.322	15.5656	4.66667	16.5	92.5	941.975
1503	MR	2	40	6.66667	23.3333	106.667	303.333	170	310	3.66667	11.0833	127.917	692.849	63.3213	5	22.1944	81.4722	2312.82
1506	MR	1	40	23.3333	11.6667	61.6667	343.333	200	280	4.33333	8.88889	95.4444	106.706	12.0236	3.66667	16.3333	127.333	479.412
1506	MR	2	76.6667	16.6667	25	60	301.667	215	265	8	9.56019	38.0747	290.111	30.7241	3	20.9722	157.361	2311.28
1510	MR	1	45	13.3333	28.3333	71.6667	321.667	195	285	6.33333	7.25	58.4167	73.3285	10.1703	4.33333	17.6389	107.361	462.563
1510	MR	2	83.3333	20	40	110	226.667	220	260	7.66667	11.4444	41.0794	321.745	29.7254	5.33333	20.6111	75.0556	2455.26
1516	MR	1	40	25	16.6667	71.6667	326.667	153.333	326.667	5.33333	7.66667	70	70.9162	9.7052	4.66667	15	96.6667	372.195
1516	MR	2	48.3333	18.3333	20	63.3333	330	155	325	4	12.1389	100.194	440.175	36.585	4.33333	15.4167	109.583	1690.96
1520	MR	1	65	6.66667	16.6667	103.333	288.333	176.667	303.333	7.66667	8.42262	41.4345	94.8266	11.6742	6.33333	16.3056	67.3611	724.478
1520	MR	2	61.6667	8.33333	26.6667	91.6667	291.667	173.333	306.667	5	13.8889	86.4444	385.98	28.4537	4	22.9167	102.083	1654.2
1523	MR	1	45	23.3333	25	73.3333	313.333	216.667	263.333	5.66667	8.05556	64.2778	105.889	13.848	5	14.6667	86.3333	608.072
1523	MR	2	78.3333	8.33333	30	86.6667	276.667	176.667	303.333	5.33333	14.6667	63	436.065	30.9783	4	22.3333	108	2292.91
1529	MR	1	38.3333	15	21.6667	85	320	158.333	321.667	4.66667	8.22222	90.7778	101.447	12.3069	4.66667	18.6667	98.3333	442.652
1529	MR	2	70	8.33333	21.6667	90	290	163.333	316.667	6.66667	11.3274	50.5298	238.623	21.2342	4.33333	20.5	96.5	1467.34
1532	MR	1	41.6667	6.66667	13.3333	58.3333	360	141.667	338.333	5.33333	7.61905	82.2381	64.8406	8.62189	3	19.4444	158.889	344.625
1532	MR	2	61.6667	11.6667	25	81.6667	300	166.667	313.333	5.66667	11.2222	61.1111	228.167	21.6745	4	20.9444	109.389	1271.28
1538	MR	1	31.6667	16.6667	18.3333	76.6667	336.667	150	330	5	6.66667	87	58.2033	8.75858	5	14.881	92.9762	266.51
1538	MR	2	66.6667	10	18.3333	78.3333	306.667	148.333	331.667	5.66667	11.8889	60.4444	247.262	20.9502	3.33333	24.0278	127.639	1393.82
1541	MR	1	43.3333	11.6667	20	61.6667	343.333	190	290	5.33333	8.16667	69.5	65.8106	8.16354	3.66667	17.8333	139.167	344.625
1541	MR	2	80	10	21.6667	68.3333	300	208.333	271.667	6.66667	13.7434	53.8915	299.66	24.0517	3	22.7778	142.222	1857.91
1546	MR	1	33.3333	1.66667	20	63.3333	361.667	156.667	323.333	5.66667	5.80952	68.0476	48.0943	8.53309	4.33333	15	110	264.978
1546	MR	2	46.6667	8.33333	30	60	335	131.667	348.333	5	9.44444	76.2222	361.422	38.2917	3	20.6944	157.639	1769.08
1550	MR	1	23.3333	15	23.3333	86.6667	331.667	151.667	328.333	3.33333	7.22222	126.444	60.7561	8.98578	5.66667	15.7143	76.1429	200.648
1550	MR	2	85	15	15	90	275	161.667	318.333	6.66667	12.9365	46.4444	230.516	17.9596	3.66667	25.2778	113.056	1514.82
1555	MR	1	31.6667	11.6667	26.6667	106.667	303.333	138.333	341.667	4.66667	6.57143	115.286	92.2063	16.1633	6.33333	17.3472	66.3194	318.587
1555	MR	2	76.6667	6.66667	20	90	286.667	178.333	301.667	7.33333	10.7143	43.5873	188.468	18.2268	4	22.5556	107.778	1334.08
1560	MR	1	40	20	21.6667	80	318.333	181.667	298.333	5.33333	7.38889	70.2778	68.7208	10.5128	5	16.4167	87.25	359.942
1560	MR	2	70	11.6667	33.3333	81.6667	283.333	193.333	286.667	5.66667	12.3214	64.2024	243.571	20.2316	3.33333	24.7222	126.944	1335.61
1565	MR	1	13.3333	11.6667	28.3333	76.6667	350	168.333	311.667	2.33333	6.66667	260.333	36.3771	5.59058	5	15.3333	85.6667	75.0517
1565	MR	2	46.6667	10	35	73.3333	315	165	315	4.66667	10.5357	92.6548	114.911	11.2137	4.33333	17.1667	99.8333	506.982
1571	MR	1	20	10	8.33333	83.3333	358.333	125	355	2.66667	7.77778	165.889	108.748	13.3561	5	17.4405	90.4167	268.042
1571	MR	2	65	1.66667	21.6667	95	296.667	141.667	338.333	6.33333	10.1944	55.4722	243.254	23.8197	5.33333	18.881	80.9762	1504.1
1576	MR	1	5	15	13.3333	25	421.667	100	380	1	5	462	18.38	3.676	2	13.3333	285	18.38
1576	MR	2	40	20	20	71.6667	328.333	180	300	4	9.58333	124.083	138.871	15.5039	4	17.75	112.583	488.602

## Sheet: Health status
Calf No.	Treat	Days	Diarrhea occurrence	Diarrhea medication	Pneumonia occurrence	Pneumonia medication	General appearance
1503	MR	1	0	1	0	1	0
1503	MR	2	0	1	0	1	0
1503	MR	3	0	1	0	1	0
1503	MR	4	1	0	0	1	0
1503	MR	5	1	0	0	1	1
1503	MR	6	1	0	0	1	1
1503	MR	7	1	0	0	1	1
1503	MR	8	1	0	0	1	0
1503	MR	9	1	1	0	1	0
1503	MR	10	0	1	0	1	0
1503	MR	11	0	1	0	1	0
1503	MR	12	0	1	0	1	0
1503	MR	13	0	1	0	1	0
1503	MR	14	0	1	0	1	0
1503	MR	15	1	1	0	1	0
1503	MR	16	0	1	0	1	0
1503	MR	17	0	1	0	1	0
1503	MR	18	0	1	0	1	0
1503	MR	19	0	1	0	1	0
1503	MR	20	0	1	0	1	0
1503	MR	21	0	1	0	1	0
1503	MR	22	0	1	0	1	0
1503	MR	23	0	1	0	1	0
1503	MR	24	0	1	0	1	0
1503	MR	25	0	1	0	1	0
1503	MR	26	0	1	0	1	0
1503	MR	27	0	1	0	1	0
1503	MR	28	0	1	0	1	0
1503	MR	29	0	1	0	1	0
1503	MR	30	0	1	0	1	0
1503	MR	31	0	1	0	1	0
1503	MR	32	0	1	0	1	0
1503	MR	33	0	1	0	1	0
1503	MR	34	0	1	0	1	0
1503	MR	35	0	1	0	1	0
1503	MR	36	0	1	0	1	0
1503	MR	37	0	1	0	1	0
1503	MR	38	0	1	0	1	0
1503	MR	39	0	1	0	1	0
1503	MR	40	0	1	0	1	0
1503	MR	41	0	1	0	1	0
1503	MR	42	0	1	0	1	0
1503	MR	43	0	1	0	1	0
1503	MR	44	0	1	0	1	0
1503	MR	45	0	1	0	1	0
1503	MR	46	0	1	0	1	0
1503	MR	47	0	1	0	1	0
1503	MR	48	0	1	0	1	0
1503	MR	49	0	1	0	1	0
1503	MR	50	0	1	0	1	0
1503	MR	51	0	1	0	1	0
1503	MR	52	0	1	0	1	0
1503	MR	53	0	1	0	1	0
1503	MR	54	0	1	0	1	0
1503	MR	55	0	1	0	1	0
1503	MR	56	0	1	0	1	0
1503	MR	57	0	1	0	1	0
1503	MR	58	0	1	0	1	0
1503	MR	59	0	1	0	1	0
1503	MR	60	0	1	0	1	0
1504	TM	1	0	1	0	1	0
1504	TM	2	0	1	0	1	0
1504	TM	3	0	1	0	1	0
1504	TM	4	0	1	0	1	0
1504	TM	5	0	1	0	1	0
1504	TM	6	0	1	0	1	0
1504	TM	7	1	0	0	1	0
1504	TM	8	1	0	0	1	1
1504	TM	9	1	0	0	1	1
1504	TM	10	1	0	0	1	1
1504	TM	11	1	0	0	1	1
1504	TM	12	1	1	0	1	1
1504	TM	13	0	1	0	1	1
1504	TM	14	0	1	0	1	0
1504	TM	15	1	0	0	1	0
1504	TM	16	1	0	0	1	0
1504	TM	17	1	0	0	1	0
1504	TM	18	1	0	0	1	0
1504	TM	19	0	0	0	1	0
1504	TM	20	0	1	0	1	0
1504	TM	21	0	1	0	1	0
1504	TM	22	0	1	0	1	0
1504	TM	23	0	1	0	1	0
1504	TM	24	0	1	0	1	0
1504	TM	25	0	1	0	1	0
1504	TM	26	0	1	0	1	0
1504	TM	27	0	1	0	1	0
1504	TM	28	0	1	0	1	0
1504	TM	29	0	1	0	1	0
1504	TM	30	0	1	0	1	0
1504	TM	31	0	1	0	1	0
1504	TM	32	0	1	0	1	0
1504	TM	33	0	1	0	1	0
1504	TM	34	0	1	0	1	0
1504	TM	35	0	1	0	1	0
1504	TM	36	0	1	0	1	0
1504	TM	37	0	1	0	1	0
1504	TM	38	0	1	0	1	0
1504	TM	39	0	1	0	1	0
1504	TM	40	0	1	0	1	0
1504	TM	41	0	1	0	1	0
1504	TM	42	0	1	0	1	0
1504	TM	43	0	1	0	1	0
1504	TM	44	0	1	0	1	0
1504	TM	45	0	1	0	1	0
1504	TM	46	0	1	0	1	0
1504	TM	47	0	1	0	1	0
1504	TM	48	0	1	0	1	0
1504	TM	49	0	1	0	1	0
1504	TM	50	0	1	0	1	0
1504	TM	51	0	1	0	1	0
1504	TM	52	0	1	0	1	0
1504	TM	53	0	1	0	1	0
1504	TM	54	0	1	0	1	0
1504	TM	55	0	1	0	1	0
1504	TM	56	0	1	0	1	0
1504	TM	57	0	1	0	1	0
1504	TM	58	0	1	0	1	0
1504	TM	59	0	1	0	1	0
1504	TM	60	0	1	0	1	0
1505	WM	1	0	1	0	1	0
1505	WM	2	0	1	0	1	0
1505	WM	3	0	1	0	1	0
1505	WM	4	1	0	0	1	1
1505	WM	5	1	0	0	1	1
1505	WM	6	1	0	0	1	1
1505	WM	7	1	0	0	1	1
1505	WM	8	1	0	0	1	1
1505	WM	9	1	1	0	1	1
1505	WM	10	1	1	0	1	1
1505	WM	11	0	1	0	1	1
1505	WM	12	0	1	0	1	1
1505	WM	13	0	1	0	1	0
1505	WM	14	1	0	0	1	0
1505	WM	15	1	0	0	1	0
1505	WM	16	1	0	0	1	0
1505	WM	17	1	0	0	1	0
1505	WM	18	1	0	0	1	0
1505	WM	19	0	1	0	1	0
1505	WM	20	0	1	0	1	0
1505	WM	21	0	1	0	1	0
1505	WM	22	0	1	0	1	0
1505	WM	23	0	1	0	1	0
1505	WM	24	0	1	0	1	0
1505	WM	25	0	1	0	1	0
1505	WM	26	0	1	0	1	0
1505	WM	27	0	1	0	1	0
1505	WM	28	0	1	0	1	0
1505	WM	29	0	1	0	1	0
1505	WM	30	0	1	0	1	0
1505	WM	31	0	1	0	1	0
1505	WM	32	0	1	0	1	0
1505	WM	33	0	1	0	1	0
1505	WM	34	0	1	0	1	0
1505	WM	35	0	1	0	1	0
1505	WM	36	0	1	0	1	0
1505	WM	37	0	1	0	1	0
1505	WM	38	0	1	0	1	0
1505	WM	39	0	1	0	1	0
1505	WM	40	0	1	0	1	0
1505	WM	41	0	1	0	1	0
1505	WM	42	0	1	1	0	0
1505	WM	43	0	1	1	0	0
1505	WM	44	0	1	1	0	0
1505	WM	45	0	1	1	0	0
1505	WM	46	0	1	0	0	0
1505	WM	47	0	1	0	1	0
1505	WM	48	0	1	0	1	1
1505	WM	49	0	1	1	0	1
1505	WM	50	0	1	1	0	1
1505	WM	51	0	1	1	0	1
1505	WM	52	0	1	1	0	0
1505	WM	53	0	1	1	0	0
1505	WM	54	0	1	0	1	0
1505	WM	55	0	1	0	1	0
1505	WM	56	0	1	0	1	0
1505	WM	57	0	1	0	1	0
1505	WM	58	0	1	0	1	0
1505	WM	59	0	1	0	1	0
1505	WM	60	0	1	0	1	0
1506	MR	1	0	1	0	1	0
1506	MR	2	0	1	0	1	0
1506	MR	3	0	1	0	1	0
1506	MR	4	0	1	0	1	1
1506	MR	5	1	0	0	1	1
1506	MR	6	1	0	0	1	1
1506	MR	7	1	0	0	1	1
1506	MR	8	1	0	0	1	1
1506	MR	9	1	0	0	1	0
1506	MR	10	1	1	0	1	0
1506	MR	11	1	1	0	1	0
1506	MR	12	0	1	0	1	0
1506	MR	13	0	1	0	1	0
1506	MR	14	0	1	0	1	0
1506	MR	15	0	1	0	1	0
1506	MR	16	0	1	0	1	0
1506	MR	17	0	1	0	1	0
1506	MR	18	0	1	0	1	0
1506	MR	19	0	1	0	1	0
1506	MR	20	0	1	0	1	0
1506	MR	21	0	1	0	1	0
1506	MR	22	0	1	0	1	0
1506	MR	23	0	1	0	1	0
1506	MR	24	0	1	0	1	0
1506	MR	25	0	1	0	1	0
1506	MR	26	0	1	0	1	0
1506	MR	27	0	1	0	1	0
1506	MR	28	0	1	0	1	0
1506	MR	29	0	1	0	1	0
1506	MR	30	0	1	0	1	0
1506	MR	31	0	1	0	1	0
1506	MR	32	0	1	0	1	0
1506	MR	33	0	1	0	1	0
1506	MR	34	0	1	0	1	0
1506	MR	35	0	1	0	1	0
1506	MR	36	0	1	0	1	0
1506	MR	37	0	1	0	1	0
1506	MR	38	0	1	0	1	0
1506	MR	39	0	1	0	1	0
1506	MR	40	0	1	0	1	0
1506	MR	41	0	1	0	1	0
1506	MR	42	0	1	0	1	0
1506	MR	43	0	1	0	1	0
1506	MR	44	0	1	0	1	0
1506	MR	45	1	1	0	1	0
1506	MR	46	1	1	0	1	0
1506	MR	47	1	1	0	1	0
1506	MR	48	0	1	0	1	0
1506	MR	49	0	1	0	1	0
1506	MR	50	0	1	0	1	0
1506	MR	51	0	1	0	1	0
1506	MR	52	0	1	0	1	0
1506	MR	53	0	1	0	1	0
1506	MR	54	0	1	0	1	0
1506	MR	55	0	1	0	1	0
1506	MR	56	0	1	0	1	0
1506	MR	57	0	1	0	1	0
1506	MR	58	0	1	0	1	0
1506	MR	59	0	1	0	1	0
1506	MR	60	0	1	0	1	0
1508	TM	1	0	1	0	1	0
1508	TM	2	0	1	0	1	0
1508	TM	3	0	1	0	1	0
1508	TM	4	0	1	0	1	0
1508	TM	5	0	1	0	1	0
1508	TM	6	0	1	0	1	0
1508	TM	7	0	1	0	1	0
1508	TM	8	0	1	0	1	0
1508	TM	9	0	1	0	1	0
1508	TM	10	0	1	0	1	0
1508	TM	11	0	1	0	1	0
1508	TM	12	0	1	0	1	0
1508	TM	13	0	1	0	1	0
1508	TM	14	0	1	0	1	0
1508	TM	15	0	1	0	1	0
1508	TM	16	0	1	0	1	0
1508	TM	17	0	1	0	1	0
1508	TM	18	0	1	0	1	0
1508	TM	19	0	1	0	1	0
1508	TM	20	0	1	0	1	0
1508	TM	21	0	1	0	1	0
1508	TM	22	0	1	0	1	0
1508	TM	23	0	1	0	1	0
1508	TM	24	0	1	0	1	0
1508	TM	25	0	1	0	1	0
1508	TM	26	0	1	0	1	0
1508	TM	27	0	1	0	1	0
1508	TM	28	0	1	0	1	0
1508	TM	29	0	1	0	1	0
1508	TM	30	0	1	0	1	0
1508	TM	31	0	1	0	1	0
1508	TM	32	0	1	0	1	0
1508	TM	33	0	1	0	1	0
1508	TM	34	0	1	0	1	0
1508	TM	35	0	1	0	1	0
1508	TM	36	0	1	0	1	0
1508	TM	37	0	1	0	1	0
1508	TM	38	0	1	0	1	0
1508	TM	39	0	1	0	1	0
1508	TM	40	0	1	0	1	0
1508	TM	41	0	1	0	1	0
1508	TM	42	0	1	0	1	0
1508	TM	43	0	1	0	1	0
1508	TM	44	0	1	0	1	0
1508	TM	45	0	1	0	1	0
1508	TM	46	0	1	0	1	0
1508	TM	47	0	1	0	1	0
1508	TM	48	0	1	0	1	0
1508	TM	49	0	1	0	1	0
1508	TM	50	0	1	0	1	0
1508	TM	51	0	1	0	1	0
1508	TM	52	0	1	0	1	0
1508	TM	53	0	1	0	1	0
1508	TM	54	0	1	0	1	0
1508	TM	55	0	1	0	1	0
1508	TM	56	0	1	0	1	0
1508	TM	57	0	1	0	1	0
1508	TM	58	0	1	0	1	0
1508	TM	59	0	1	0	1	0
1508	TM	60	0	1	0	1	0
1509	WM	1	0	1	0	1	0
1509	WM	2	0	1	0	1	0
1509	WM	3	0	1	0	1	0
1509	WM	4	0	1	0	1	0
1509	WM	5	1	0	0	1	1
1509	WM	6	1	0	0	1	1
1509	WM	7	1	0	0	1	1
1509	WM	8	1	0	0	1	1
1509	WM	9	1	0	0	1	0
1509	WM	10	1	1	0	1	0
1509	WM	11	1	1	0	1	0
1509	WM	12	0	1	0	1	0
1509	WM	13	0	1	0	1	0
1509	WM	14	0	1	0	1	0
1509	WM	15	0	1	0	1	0
1509	WM	16	0	1	0	1	0
1509	WM	17	0	1	0	1	0
1509	WM	18	0	1	0	1	0
1509	WM	19	0	1	0	1	0
1509	WM	20	0	1	0	1	0
1509	WM	21	0	1	0	1	0
1509	WM	22	0	1	0	1	0
1509	WM	23	0	1	0	1	0
1509	WM	24	0	1	0	1	0
1509	WM	25	0	1	0	1	0
1509	WM	26	0	1	0	1	0
1509	WM	27	0	1	0	1	0
1509	WM	28	0	1	0	1	0
1509	WM	29	0	1	0	1	0
1509	WM	30	0	1	0	1	0
1509	WM	31	0	1	0	1	0
1509	WM	32	0	1	0	1	0
1509	WM	33	0	1	0	1	0
1509	WM	34	0	1	0	1	0
1509	WM	35	0	1	0	1	0
1509	WM	36	0	1	0	1	0
1509	WM	37	0	1	0	1	0
1509	WM	38	0	1	0	1	0
1509	WM	39	0	1	0	1	0
1509	WM	40	0	1	0	1	0
1509	WM	41	0	1	0	1	0
1509	WM	42	0	1	0	1	0
1509	WM	43	0	1	0	1	0
1509	WM	44	0	1	0	1	0
1509	WM	45	0	1	0	1	0
1509	WM	46	0	1	0	1	0
1509	WM	47	0	1	0	1	0
1509	WM	48	0	1	0	1	0
1509	WM	49	0	1	0	1	0
1509	WM	50	0	1	0	1	0
1509	WM	51	0	1	0	1	0
1509	WM	52	0	1	0	1	0
1509	WM	53	0	1	0	1	0
1509	WM	54	0	1	0	1	0
1509	WM	55	0	1	0	1	0
1509	WM	56	0	1	0	1	0
1509	WM	57	0	1	0	1	0
1509	WM	58	0	1	0	1	0
1509	WM	59	0	1	0	1	0
1509	WM	60	0	1	0	1	0
1510	MR	1	0	1	0	1	0
1510	MR	2	0	1	0	1	0
1510	MR	3	0	1	0	1	0
1510	MR	4	0	1	0	1	0
1510	MR	5	1	0	0	1	0
1510	MR	6	1	0	0	1	0
1510	MR	7	1	0	0	1	0
1510	MR	8	1	0	0	1	0
1510	MR	9	0	0	0	1	0
1510	MR	10	0	1	0	1	0
1510	MR	11	0	1	0	1	0
1510	MR	12	0	1	0	1	0
1510	MR	13	0	1	0	1	0
1510	MR	14	0	1	0	1	0
1510	MR	15	0	1	0	1	0
1510	MR	16	0	1	0	1	0
1510	MR	17	0	1	0	1	0
1510	MR	18	0	1	0	1	0
1510	MR	19	0	1	0	1	0
1510	MR	20	0	1	0	1	0
1510	MR	21	0	1	0	1	0
1510	MR	22	0	1	0	1	0
1510	MR	23	0	1	0	1	0
1510	MR	24	0	1	0	1	0
1510	MR	25	0	1	0	1	0
1510	MR	26	0	1	0	1	0
1510	MR	27	0	1	0	1	0
1510	MR	28	0	1	0	1	0
1510	MR	29	0	1	0	1	0
1510	MR	30	0	1	0	1	0
1510	MR	31	0	1	0	1	0
1510	MR	32	0	1	0	1	0
1510	MR	33	0	1	0	1	0
1510	MR	34	0	1	0	1	0
1510	MR	35	0	1	0	1	0
1510	MR	36	0	1	0	1	0
1510	MR	37	0	1	0	1	0
1510	MR	38	0	1	0	1	0
1510	MR	39	0	1	0	1	0
1510	MR	40	0	1	0	1	0
1510	MR	41	0	1	0	1	0
1510	MR	42	0	1	0	1	0
1510	MR	43	0	1	0	1	0
1510	MR	44	0	1	0	1	0
1510	MR	45	0	1	0	1	0
1510	MR	46	0	1	0	1	0
1510	MR	47	0	1	0	1	0
1510	MR	48	0	1	0	1	0
1510	MR	49	0	1	0	1	0
1510	MR	50	0	1	0	1	0
1510	MR	51	0	1	0	1	0
1510	MR	52	0	1	0	1	0
1510	MR	53	0	1	0	1	0
1510	MR	54	0	1	0	1	0
1510	MR	55	0	1	0	1	0
1510	MR	56	0	1	0	1	0
1510	MR	57	0	1	0	1	0
1510	MR	58	0	1	0	1	0
1510	MR	59	0	1	0	1	0
1510	MR	60	0	1	0	1	0
1511	TM	1	0	1	0	1	0
1511	TM	2	0	1	0	1	0
1511	TM	3	0	1	0	1	0
1511	TM	4	0	1	0	1	0
1511	TM	5	0	1	0	1	0
1511	TM	6	0	1	0	1	0
1511	TM	7	0	1	0	1	0
1511	TM	8	1	1	0	1	0
1511	TM	9	1	0	0	1	0
1511	TM	10	1	0	0	1	1
1511	TM	11	1	0	0	1	1
1511	TM	12	1	0	0	1	1
1511	TM	13	1	0	0	1	0
1511	TM	14	0	1	0	1	0
1511	TM	15	0	1	0	1	0
1511	TM	16	0	1	0	1	0
1511	TM	17	0	1	0	1	0
1511	TM	18	1	1	0	1	0
1511	TM	19	1	1	0	1	0
1511	TM	20	0	1	0	1	0
1511	TM	21	0	1	0	1	0
1511	TM	22	0	1	0	1	0
1511	TM	23	0	1	0	1	0
1511	TM	24	0	1	0	1	0
1511	TM	25	0	1	0	1	0
1511	TM	26	0	1	0	1	0
1511	TM	27	0	1	0	1	0
1511	TM	28	0	1	0	1	0
1511	TM	29	0	1	0	1	0
1511	TM	30	0	1	0	1	0
1511	TM	31	0	1	0	1	0
1511	TM	32	0	1	0	1	0
1511	TM	33	0	1	0	1	0
1511	TM	34	0	1	0	1	0
1511	TM	35	0	1	0	1	0
1511	TM	36	0	1	0	1	0
1511	TM	37	0	1	0	1	0
1511	TM	38	0	1	0	1	0
1511	TM	39	0	1	0	1	0
1511	TM	40	0	1	0	1	0
1511	TM	41	0	1	0	1	0
1511	TM	42	0	1	0	1	0
1511	TM	43	0	1	0	1	0
1511	TM	44	0	1	0	1	0
1511	TM	45	0	1	0	1	0
1511	TM	46	0	1	0	1	0
1511	TM	47	0	1	0	1	0
1511	TM	48	0	1	0	1	0
1511	TM	49	0	1	0	1	0
1511	TM	50	0	1	0	1	0
1511	TM	51	0	1	0	1	0
1511	TM	52	0	1	0	1	0
1511	TM	53	0	1	0	1	0
1511	TM	54	0	1	0	1	0
1511	TM	55	0	1	0	1	0
1511	TM	56	0	1	0	1	0
1511	TM	57	0	1	0	1	0
1511	TM	58	0	1	0	1	0
1511	TM	59	0	1	0	1	0
1511	TM	60	0	1	0	1	0
1513	WM	1	0	1	0	1	0
1513	WM	2	0	1	0	1	0
1513	WM	3	0	1	0	1	0
1513	WM	4	0	1	0	1	0
1513	WM	5	0	1	0	1	0
1513	WM	6	0	1	0	1	1
1513	WM	7	0	1	0	1	1
1513	WM	8	1	0	0	1	1
1513	WM	9	1	0	0	1	1
1513	WM	10	1	0	0	1	1
1513	WM	11	1	0	0	1	0
1513	WM	12	1	0	0	1	0
1513	WM	13	0	1	0	1	0
1513	WM	14	0	1	0	1	0
1513	WM	15	0	1	0	1	0
1513	WM	16	0	1	0	1	0
1513	WM	17	0	1	0	1	0
1513	WM	18	0	1	0	1	0
1513	WM	19	0	1	0	1	0
1513	WM	20	0	1	0	1	0
1513	WM	21	0	1	0	1	0
1513	WM	22	0	1	0	1	0
1513	WM	23	0	1	0	1	0
1513	WM	24	0	1	0	1	0
1513	WM	25	0	1	0	1	0
1513	WM	26	0	1	0	1	0
1513	WM	27	0	1	0	1	0
1513	WM	28	0	1	0	1	0
1513	WM	29	0	1	0	1	0
1513	WM	30	0	1	0	1	0
1513	WM	31	0	1	0	1	0
1513	WM	32	0	1	0	1	0
1513	WM	33	0	1	0	1	0
1513	WM	34	0	1	0	1	0
1513	WM	35	0	1	0	1	0
1513	WM	36	0	1	0	1	0
1513	WM	37	0	1	0	1	0
1513	WM	38	0	1	0	1	0
1513	WM	39	0	1	0	1	0
1513	WM	40	0	1	0	1	0
1513	WM	41	0	1	0	1	0
1513	WM	42	0	1	0	1	0
1513	WM	43	0	1	0	1	0
1513	WM	44	0	1	0	1	0
1513	WM	45	0	1	0	1	0
1513	WM	46	0	1	0	1	0
1513	WM	47	0	1	0	1	0
1513	WM	48	0	1	0	1	0
1513	WM	49	0	1	0	1	0
1513	WM	50	0	1	0	1	0
1513	WM	51	0	1	0	1	0
1513	WM	52	0	1	0	1	0
1513	WM	53	0	1	0	1	0
1513	WM	54	0	1	0	1	0
1513	WM	55	0	1	0	1	0
1513	WM	56	0	1	0	1	0
1513	WM	57	0	1	0	1	0
1513	WM	58	0	1	0	1	0
1513	WM	59	0	1	0	1	0
1513	WM	60	0	1	0	1	0
1516	MR	1	0	1	0	1	0
1516	MR	2	0	1	0	1	0
1516	MR	3	0	1	0	1	0
1516	MR	4	1	0	0	1	0
1516	MR	5	1	0	0	1	1
1516	MR	6	1	0	0	1	1
1516	MR	7	1	0	0	1	1
1516	MR	8	1	0	0	1	0
1516	MR	9	1	1	0	1	0
1516	MR	10	0	1	0	1	0
1516	MR	11	0	1	0	1	0
1516	MR	12	0	1	0	1	0
1516	MR	13	0	1	0	1	0
1516	MR	14	0	1	0	1	0
1516	MR	15	0	1	0	1	0
1516	MR	16	0	1	0	1	0
1516	MR	17	0	1	0	1	0
1516	MR	18	0	1	0	1	0
1516	MR	19	0	1	0	1	0
1516	MR	20	0	1	0	1	0
1516	MR	21	0	1	0	1	0
1516	MR	22	0	1	0	1	0
1516	MR	23	0	1	0	1	0
1516	MR	24	0	1	0	1	0
1516	MR	25	0	1	0	1	0
1516	MR	26	0	1	0	1	0
1516	MR	27	0	1	0	1	0
1516	MR	28	0	1	0	1	0
1516	MR	29	0	1	0	1	0
1516	MR	30	0	1	0	1	0
1516	MR	31	0	1	0	1	0
1516	MR	32	0	1	0	1	0
1516	MR	33	0	1	0	1	0
1516	MR	34	0	1	0	1	0
1516	MR	35	0	1	0	1	0
1516	MR	36	0	1	0	1	0
1516	MR	37	0	1	0	1	0
1516	MR	38	0	1	0	1	0
1516	MR	39	0	1	0	1	0
1516	MR	40	0	1	0	1	0
1516	MR	41	0	1	0	1	0
1516	MR	42	0	1	0	1	0
1516	MR	43	1	1	0	1	0
1516	MR	44	0	1	0	1	0
1516	MR	45	0	1	0	1	0
1516	MR	46	0	1	0	1	0
1516	MR	47	0	1	0	1	0
1516	MR	48	0	1	0	1	0
1516	MR	49	0	1	0	1	0
1516	MR	50	0	1	0	1	0
1516	MR	51	0	1	0	1	0
1516	MR	52	0	1	0	1	0
1516	MR	53	0	1	0	1	0
1516	MR	54	0	1	0	1	0
1516	MR	55	0	1	0	1	0
1516	MR	56	0	1	0	1	0
1516	MR	57	0	1	0	1	0
1516	MR	58	0	1	0	1	0
1516	MR	59	0	1	0	1	0
1516	MR	60	0	1	0	1	0
1518	TM	1	0	1	0	1	0
1518	TM	2	0	1	0	1	0
1518	TM	3	0	1	0	1	0
1518	TM	4	0	1	0	1	0
1518	TM	5	0	1	0	1	0
1518	TM	6	0	1	0	1	0
1518	TM	7	0	1	0	1	0
1518	TM	8	1	1	0	1	0
1518	TM	9	1	0	0	1	0
1518	TM	10	1	0	0	1	1
1518	TM	11	1	0	0	1	1
1518	TM	12	1	0	0	1	1
1518	TM	13	1	0	0	1	1
1518	TM	14	1	1	0	1	1
1518	TM	15	0	1	0	1	0
1518	TM	16	0	1	0	1	0
1518	TM	17	0	1	0	1	0
1518	TM	18	0	1	0	1	0
1518	TM	19	0	1	0	1	0
1518	TM	20	0	1	0	1	0
1518	TM	21	0	1	0	1	0
1518	TM	22	0	1	0	1	0
1518	TM	23	0	1	0	1	0
1518	TM	24	0	1	0	1	0
1518	TM	25	0	1	0	1	0
1518	TM	26	0	1	0	1	0
1518	TM	27	0	1	0	1	0
1518	TM	28	0	1	0	1	0
1518	TM	29	0	1	0	1	0
1518	TM	30	0	1	0	1	0
1518	TM	31	0	1	0	1	0
1518	TM	32	0	1	0	1	0
1518	TM	33	0	1	0	1	0
1518	TM	34	0	1	0	1	0
1518	TM	35	0	1	0	1	0
1518	TM	36	0	1	0	1	0
1518	TM	37	0	1	0	1	0
1518	TM	38	0	1	0	1	0
1518	TM	39	0	1	0	1	0
1518	TM	40	0	1	0	1	0
1518	TM	41	0	1	0	1	0
1518	TM	42	0	1	0	1	0
1518	TM	43	0	1	0	1	0
1518	TM	44	0	1	0	1	0
1518	TM	45	0	1	0	1	0
1518	TM	46	0	1	0	1	0
1518	TM	47	0	1	0	1	0
1518	TM	48	0	1	0	1	0
1518	TM	49	0	1	0	1	0
1518	TM	50	0	1	0	1	0
1518	TM	51	0	1	0	1	0
1518	TM	52	0	1	0	1	0
1518	TM	53	0	1	0	1	0
1518	TM	54	0	1	0	1	0
1518	TM	55	0	1	0	1	0
1518	TM	56	0	1	0	1	0
1518	TM	57	0	1	0	1	0
1518	TM	58	0	1	0	1	0
1518	TM	59	0	1	0	1	0
1518	TM	60	0	1	0	1	0
1519	WM	1	0	1	0	1	0
1519	WM	2	0	1	0	1	0
1519	WM	3	0	1	0	1	0
1519	WM	4	0	1	0	1	0
1519	WM	5	0	1	0	1	0
1519	WM	6	0	1	0	1	0
1519	WM	7	1	0	0	1	0
1519	WM	8	1	0	0	1	1
1519	WM	9	1	0	0	1	1
1519	WM	10	1	0	0	1	1
1519	WM	11	1	0	0	1	1
1519	WM	12	1	1	0	1	1
1519	WM	13	1	1	0	1	1
1519	WM	14	1	1	0	1	0
1519	WM	15	0	1	0	1	0
1519	WM	16	0	1	0	1	0
1519	WM	17	0	1	0	1	0
1519	WM	18	0	1	0	1	0
1519	WM	19	0	1	0	1	0
1519	WM	20	0	1	0	1	0
1519	WM	21	0	1	0	1	0
1519	WM	22	0	1	0	1	0
1519	WM	23	0	1	0	1	0
1519	WM	24	0	1	0	1	0
1519	WM	25	0	1	0	1	0
1519	WM	26	0	1	0	1	0
1519	WM	27	0	1	0	1	0
1519	WM	28	0	1	0	1	0
1519	WM	29	0	1	0	1	0
1519	WM	30	0	1	0	1	0
1519	WM	31	0	1	0	1	0
1519	WM	32	0	1	0	1	0
1519	WM	33	0	1	0	1	0
1519	WM	34	0	1	0	1	0
1519	WM	35	0	1	0	1	0
1519	WM	36	0	1	0	1	0
1519	WM	37	0	1	0	1	0
1519	WM	38	0	1	0	1	0
1519	WM	39	0	1	0	1	0
1519	WM	40	0	1	0	1	0
1519	WM	41	0	1	0	1	0
1519	WM	42	0	1	0	1	0
1519	WM	43	0	1	0	1	0
1519	WM	44	0	1	0	1	0
1519	WM	45	0	1	0	1	0
1519	WM	46	0	1	0	1	0
1519	WM	47	0	1	0	1	0
1519	WM	48	0	1	0	1	0
1519	WM	49	0	1	0	1	0
1519	WM	50	0	1	0	1	0
1519	WM	51	0	1	0	1	0
1519	WM	52	0	1	0	1	0
1519	WM	53	0	1	0	1	0
1519	WM	54	0	1	0	1	0
1519	WM	55	0	1	0	1	0
1519	WM	56	0	1	0	1	0
1519	WM	57	0	1	0	1	0
1519	WM	58	0	1	0	1	0
1519	WM	59	0	1	0	1	0
1519	WM	60	0	1	0	1	0
1520	MR	1	0	1	0	1	0
1520	MR	2	0	1	0	1	0
1520	MR	3	0	1	0	1	0
1520	MR	4	0	1	0	1	0
1520	MR	5	0	1	0	1	0
1520	MR	6	0	1	0	1	0
1520	MR	7	0	1	0	1	0
1520	MR	8	0	1	0	1	0
1520	MR	9	0	1	0	1	0
1520	MR	10	0	1	0	1	0
1520	MR	11	0	1	0	1	0
1520	MR	12	0	1	0	1	0
1520	MR	13	0	1	0	1	0
1520	MR	14	0	1	0	1	0
1520	MR	15	0	1	0	1	0
1520	MR	16	0	1	0	1	0
1520	MR	17	0	1	0	1	0
1520	MR	18	0	1	0	1	0
1520	MR	19	0	1	0	1	0
1520	MR	20	0	1	0	1	0
1520	MR	21	0	1	0	1	0
1520	MR	22	0	1	0	1	0
1520	MR	23	0	1	0	1	0
1520	MR	24	0	1	0	1	0
1520	MR	25	0	1	0	1	0
1520	MR	26	0	1	0	1	0
1520	MR	27	0	1	0	1	0
1520	MR	28	0	1	0	1	0
1520	MR	29	0	1	0	1	0
1520	MR	30	0	1	0	1	0
1520	MR	31	0	1	0	1	0
1520	MR	32	0	1	0	1	0
1520	MR	33	0	1	0	1	0
1520	MR	34	0	1	0	1	0
1520	MR	35	0	1	0	1	0
1520	MR	36	0	1	0	1	0
1520	MR	37	0	1	0	1	0
1520	MR	38	0	1	0	1	0
1520	MR	39	0	1	0	1	0
1520	MR	40	0	1	0	1	0
1520	MR	41	0	1	0	1	0
1520	MR	42	0	1	0	1	0
1520	MR	43	0	1	0	1	0
1520	MR	44	0	1	0	1	0
1520	MR	45	0	1	0	1	0
1520	MR	46	0	1	0	1	0
1520	MR	47	0	1	0	1	0
1520	MR	48	0	1	0	1	0
1520	MR	49	0	1	0	1	0
1520	MR	50	0	1	0	1	0
1520	MR	51	0	1	0	1	0
1520	MR	52	0	1	0	1	0
1520	MR	53	0	1	0	1	0
1520	MR	54	0	1	0	1	0
1520	MR	55	0	1	0	1	0
1520	MR	56	0	1	0	1	0
1520	MR	57	0	1	0	1	0
1520	MR	58	0	1	0	1	0
1520	MR	59	0	1	0	1	0
1520	MR	60	0	1	0	1	0
1521	TM	1	0	1	0	1	0
1521	TM	2	0	1	0	1	0
1521	TM	3	0	1	0	1	0
1521	TM	4	0	1	0	1	0
1521	TM	5	0	1	0	1	0
1521	TM	6	0	1	0	1	0
1521	TM	7	0	1	0	1	0
1521	TM	8	1	0	0	1	0
1521	TM	9	1	0	0	1	0
1521	TM	10	1	0	0	1	1
1521	TM	11	1	0	0	1	1
1521	TM	12	1	0	0	1	1
1521	TM	13	1	1	0	1	1
1521	TM	14	1	1	0	1	1
1521	TM	15	0	1	0	1	0
1521	TM	16	0	1	0	1	0
1521	TM	17	0	1	0	1	0
1521	TM	18	0	1	0	1	0
1521	TM	19	0	1	0	1	0
1521	TM	20	0	1	0	1	0
1521	TM	21	0	1	0	1	0
1521	TM	22	0	1	0	1	0
1521	TM	23	0	1	0	1	0
1521	TM	24	0	1	0	1	0
1521	TM	25	0	1	0	1	0
1521	TM	26	0	1	0	1	0
1521	TM	27	0	1	0	1	0
1521	TM	28	0	1	0	1	0
1521	TM	29	0	1	0	1	0
1521	TM	30	0	1	0	1	0
1521	TM	31	0	1	0	1	0
1521	TM	32	0	1	0	1	0
1521	TM	33	0	1	0	1	0
1521	TM	34	0	1	0	1	0
1521	TM	35	0	1	0	1	0
1521	TM	36	0	1	0	1	0
1521	TM	37	0	1	0	1	0
1521	TM	38	0	1	0	1	0
1521	TM	39	0	1	0	1	0
1521	TM	40	0	1	0	1	0
1521	TM	41	0	1	0	1	0
1521	TM	42	0	1	0	1	0
1521	TM	43	0	1	0	1	0
1521	TM	44	0	1	0	1	0
1521	TM	45	0	1	0	1	0
1521	TM	46	0	1	0	1	0
1521	TM	47	0	1	0	1	0
1521	TM	48	0	1	0	1	0
1521	TM	49	0	1	0	1	0
1521	TM	50	0	1	0	1	0
1521	TM	51	0	1	0	1	0
1521	TM	52	0	1	0	1	0
1521	TM	53	0	1	0	1	0
1521	TM	54	0	1	0	1	0
1521	TM	55	0	1	0	1	0
1521	TM	56	0	1	0	1	0
1521	TM	57	0	1	0	1	0
1521	TM	58	0	1	0	1	0
1521	TM	59	0	1	0	1	0
1521	TM	60	0	1	0	1	0
1522	WM	1	0	1	0	1	0
1522	WM	2	0	1	0	1	0
1522	WM	3	0	1	0	1	0
1522	WM	4	0	1	0	1	0
1522	WM	5	0	1	0	1	0
1522	WM	6	0	1	0	1	0
1522	WM	7	0	1	0	1	0
1522	WM	8	0	1	0	1	0
1522	WM	9	1	0	0	1	1
1522	WM	10	1	0	0	1	1
1522	WM	11	1	0	0	1	0
1522	WM	12	1	0	0	1	0
1522	WM	13	1	0	0	1	0
1522	WM	14	0	1	0	1	0
1522	WM	15	0	1	0	1	0
1522	WM	16	0	1	0	1	0
1522	WM	17	0	1	0	1	0
1522	WM	18	0	1	0	1	0
1522	WM	19	0	1	0	1	0
1522	WM	20	0	1	0	1	0
1522	WM	21	0	1	0	1	0
1522	WM	22	0	1	0	1	0
1522	WM	23	0	1	0	1	0
1522	WM	24	0	1	0	1	0
1522	WM	25	0	1	0	1	0
1522	WM	26	0	1	0	1	0
1522	WM	27	0	1	0	1	0
1522	WM	28	0	1	0	1	0
1522	WM	29	0	1	0	1	0
1522	WM	30	0	1	0	1	0
1522	WM	31	0	1	0	1	0
1522	WM	32	0	1	0	1	0
1522	WM	33	0	1	0	1	0
1522	WM	34	0	1	0	1	0
1522	WM	35	0	1	0	1	0
1522	WM	36	0	1	0	1	0
1522	WM	37	0	1	0	1	0
1522	WM	38	0	1	0	1	0
1522	WM	39	0	1	0	1	0
1522	WM	40	0	1	0	1	0
1522	WM	41	0	1	0	1	0
1522	WM	42	0	1	0	1	0
1522	WM	43	0	1	0	1	0
1522	WM	44	0	1	0	1	0
1522	WM	45	0	1	0	1	0
1522	WM	46	0	1	0	1	0
1522	WM	47	0	1	0	1	0
1522	WM	48	0	1	0	1	0
1522	WM	49	0	1	0	1	0
1522	WM	50	0	1	0	1	0
1522	WM	51	0	1	0	1	0
1522	WM	52	0	1	0	1	0
1522	WM	53	0	1	0	1	0
1522	WM	54	0	1	0	1	0
1522	WM	55	0	1	0	1	0
1522	WM	56	0	1	0	1	0
1522	WM	57	0	1	0	1	0
1522	WM	58	0	1	0	1	0
1522	WM	59	0	1	0	1	0
1522	WM	60	0	1	0	1	0
1523	MR	1	0	1	0	1	0
1523	MR	2	0	1	0	1	0
1523	MR	3	0	1	0	1	0
1523	MR	4	0	1	0	1	0
1523	MR	5	0	1	0	1	0
1523	MR	6	1	0	0	1	0
1523	MR	7	1	0	0	1	0
1523	MR	8	1	0	0	1	1
1523	MR	9	1	0	0	1	1
1523	MR	10	1	0	0	1	1
1523	MR	11	1	1	0	1	0
1523	MR	12	1	1	0	1	0
1523	MR	13	0	1	0	1	0
1523	MR	14	0	1	0	1	0
1523	MR	15	0	1	0	1	0
1523	MR	16	0	1	0	1	0
1523	MR	17	0	1	0	1	0
1523	MR	18	0	1	0	1	0
1523	MR	19	0	1	0	1	0
1523	MR	20	0	1	0	1	0
1523	MR	21	0	1	0	1	0
1523	MR	22	0	1	0	1	0
1523	MR	23	0	1	0	1	0
1523	MR	24	0	1	0	1	0
1523	MR	25	0	1	0	1	0
1523	MR	26	0	1	0	1	0
1523	MR	27	0	1	0	1	0
1523	MR	28	0	1	0	1	0
1523	MR	29	0	1	0	1	0
1523	MR	30	0	1	0	1	0
1523	MR	31	0	1	0	1	0
1523	MR	32	0	1	0	1	0
1523	MR	33	0	1	0	1	0
1523	MR	34	0	1	0	1	0
1523	MR	35	0	1	0	1	0
1523	MR	36	0	1	0	1	0
1523	MR	37	0	1	0	1	0
1523	MR	38	0	1	0	1	0
1523	MR	39	0	1	0	1	0
1523	MR	40	0	1	0	1	0
1523	MR	41	0	1	0	1	0
1523	MR	42	0	1	0	1	0
1523	MR	43	0	1	0	1	0
1523	MR	44	0	1	0	1	0
1523	MR	45	0	1	0	1	0
1523	MR	46	0	1	0	1	0
1523	MR	47	0	1	0	1	0
1523	MR	48	0	1	0	1	0
1523	MR	49	0	1	0	1	0
1523	MR	50	0	1	0	1	0
1523	MR	51	0	1	0	1	0
1523	MR	52	0	1	0	1	0
1523	MR	53	0	1	0	1	0
1523	MR	54	0	1	0	1	0
1523	MR	55	0	1	0	1	0
1523	MR	56	0	1	0	1	0
1523	MR	57	0	1	0	1	0
1523	MR	58	0	1	0	1	0
1523	MR	59	0	1	0	1	0
1523	MR	60	0	1	0	1	0
1524	TM	1	0	1	0	1	0
1524	TM	2	0	1	0	1	0
1524	TM	3	0	1	0	1	0
1524	TM	4	0	1	0	1	0
1524	TM	5	0	1	0	1	0
1524	TM	6	1	0	0	1	0
1524	TM	7	1	0	0	1	0
1524	TM	8	1	0	0	1	0
1524	TM	9	1	0	0	1	0
1524	TM	10	0	0	0	1	1
1524	TM	11	0	1	0	1	1
1524	TM	12	0	1	0	1	0
1524	TM	13	0	1	0	1	0
1524	TM	14	0	1	0	1	0
1524	TM	15	0	1	0	1	0
1524	TM	16	0	1	0	1	0
1524	TM	17	0	1	0	1	0
1524	TM	18	0	1	0	1	0
1524	TM	19	0	1	0	1	0
1524	TM	20	0	1	0	1	0
1524	TM	21	0	1	0	1	0
1524	TM	22	0	1	0	1	0
1524	TM	23	0	1	0	1	0
1524	TM	24	0	1	0	1	0
1524	TM	25	0	1	0	1	0
1524	TM	26	0	1	0	1	0
1524	TM	27	0	1	0	1	0
1524	TM	28	0	1	0	1	0
1524	TM	29	0	1	0	1	0
1524	TM	30	0	1	0	1	0
1524	TM	31	0	1	0	1	0
1524	TM	32	0	1	0	1	0
1524	TM	33	0	1	0	1	0
1524	TM	34	0	1	0	1	0
1524	TM	35	0	1	0	1	0
1524	TM	36	0	1	0	1	0
1524	TM	37	0	1	0	1	0
1524	TM	38	0	1	0	1	0
1524	TM	39	0	1	0	1	0
1524	TM	40	0	1	0	1	0
1524	TM	41	0	1	0	1	0
1524	TM	42	0	1	0	1	0
1524	TM	43	0	1	0	1	0
1524	TM	44	0	1	0	1	0
1524	TM	45	0	1	0	1	0
1524	TM	46	0	1	0	1	0
1524	TM	47	0	1	0	1	0
1524	TM	48	0	1	0	1	0
1524	TM	49	0	1	0	1	0
1524	TM	50	0	1	0	1	0
1524	TM	51	0	1	0	1	0
1524	TM	52	0	1	0	1	0
1524	TM	53	0	1	0	1	0
1524	TM	54	0	1	0	1	0
1524	TM	55	0	1	0	1	0
1524	TM	56	0	1	0	1	0
1524	TM	57	0	1	0	1	0
1524	TM	58	0	1	0	1	0
1524	TM	59	0	1	0	1	0
1524	TM	60	0	1	0	1	0
1527	WM	1	0	1	0	1	0
1527	WM	2	0	1	0	1	0
1527	WM	3	0	1	0	1	0
1527	WM	4	0	1	0	1	0
1527	WM	5	0	1	0	1	0
1527	WM	6	0	1	0	1	0
1527	WM	7	1	1	0	1	0
1527	WM	8	1	0	0	1	0
1527	WM	9	1	0	0	1	0
1527	WM	10	1	0	0	1	1
1527	WM	11	1	0	0	1	1
1527	WM	12	1	0	0	1	1
1527	WM	13	0	1	0	1	1
1527	WM	14	0	1	0	1	1
1527	WM	15	0	1	0	1	0
1527	WM	16	0	1	0	1	0
1527	WM	17	0	1	0	1	0
1527	WM	18	1	1	0	1	0
1527	WM	19	1	1	0	1	0
1527	WM	20	1	1	0	1	0
1527	WM	21	0	1	0	1	0
1527	WM	22	0	1	0	1	0
1527	WM	23	0	1	0	1	0
1527	WM	24	0	1	0	1	0
1527	WM	25	0	1	0	1	0
1527	WM	26	0	1	0	1	0
1527	WM	27	0	1	0	1	0
1527	WM	28	0	1	0	1	0
1527	WM	29	0	1	0	1	0
1527	WM	30	0	1	0	1	0
1527	WM	31	0	1	0	1	0
1527	WM	32	0	1	0	1	0
1527	WM	33	0	1	0	1	0
1527	WM	34	0	1	0	1	0
1527	WM	35	0	1	0	1	0
1527	WM	36	0	1	0	1	0
1527	WM	37	0	1	0	1	0
1527	WM	38	0	1	0	1	0
1527	WM	39	0	1	0	1	0
1527	WM	40	0	1	0	1	0
1527	WM	41	0	1	0	1	0
1527	WM	42	0	1	0	1	0
1527	WM	43	0	1	0	1	0
1527	WM	44	0	1	0	1	0
1527	WM	45	0	1	0	1	0
1527	WM	46	0	1	0	1	0
1527	WM	47	0	1	0	1	0
1527	WM	48	0	1	0	1	0
1527	WM	49	0	1	0	1	0
1527	WM	50	0	1	0	1	0
1527	WM	51	0	1	0	1	0
1527	WM	52	0	1	0	1	0
1527	WM	53	0	1	0	1	0
1527	WM	54	0	1	0	1	0
1527	WM	55	0	1	0	1	0
1527	WM	56	0	1	0	1	0
1527	WM	57	0	1	0	1	0
1527	WM	58	1	1	0	1	0
1527	WM	59	0	1	0	1	0
1527	WM	60	0	1	0	1	0
1529	MR	1	0	1	0	1	0
1529	MR	2	0	1	0	1	0
1529	MR	3	0	1	0	1	0
1529	MR	4	0	1	0	1	0
1529	MR	5	1	0	0	1	0
1529	MR	6	1	0	0	1	1
1529	MR	7	1	0	0	1	1
1529	MR	8	1	0	0	1	0
1529	MR	9	0	0	0	1	0
1529	MR	10	0	1	0	1	0
1529	MR	11	0	1	0	1	0
1529	MR	12	0	1	0	1	0
1529	MR	13	0	1	0	1	0
1529	MR	14	0	1	0	1	0
1529	MR	15	0	1	0	1	0
1529	MR	16	0	1	0	1	0
1529	MR	17	0	1	0	1	0
1529	MR	18	0	1	0	1	0
1529	MR	19	0	1	0	1	0
1529	MR	20	0	1	0	1	0
1529	MR	21	0	1	0	1	0
1529	MR	22	0	1	0	1	0
1529	MR	23	0	1	0	1	0
1529	MR	24	0	1	0	1	0
1529	MR	25	0	1	0	1	0
1529	MR	26	0	1	0	1	0
1529	MR	27	0	1	0	1	0
1529	MR	28	0	1	0	1	0
1529	MR	29	0	1	0	1	0
1529	MR	30	0	1	0	1	0
1529	MR	31	0	1	0	1	0
1529	MR	32	0	1	0	1	0
1529	MR	33	0	1	0	1	0
1529	MR	34	0	1	0	1	0
1529	MR	35	0	1	0	1	0
1529	MR	36	0	1	0	1	0
1529	MR	37	0	1	0	1	0
1529	MR	38	0	1	0	1	0
1529	MR	39	0	1	0	1	0
1529	MR	40	0	1	0	1	0
1529	MR	41	0	1	0	1	0
1529	MR	42	0	1	0	1	0
1529	MR	43	0	1	0	1	0
1529	MR	44	0	1	0	1	0
1529	MR	45	0	1	0	1	0
1529	MR	46	0	1	0	1	0
1529	MR	47	0	1	0	1	0
1529	MR	48	0	1	0	1	0
1529	MR	49	0	1	0	1	0
1529	MR	50	0	1	0	1	0
1529	MR	51	0	1	0	1	0
1529	MR	52	0	1	0	1	1
1529	MR	53	0	1	0	1	1
1529	MR	54	0	1	0	1	0
1529	MR	55	0	1	0	1	0
1529	MR	56	0	1	0	1	0
1529	MR	57	0	1	0	1	0
1529	MR	58	0	1	0	1	0
1529	MR	59	0	1	0	1	0
1529	MR	60	0	1	0	1	0
1530	TM	1	0	1	0	1	0
1530	TM	2	0	1	0	1	0
1530	TM	3	0	1	0	1	0
1530	TM	4	0	1	0	1	0
1530	TM	5	0	1	0	1	0
1530	TM	6	0	1	0	1	0
1530	TM	7	0	1	0	1	0
1530	TM	8	0	1	0	1	0
1530	TM	9	0	1	0	1	0
1530	TM	10	0	1	0	1	0
1530	TM	11	0	1	0	1	0
1530	TM	12	0	1	0	1	0
1530	TM	13	0	1	0	1	0
1530	TM	14	0	1	0	1	0
1530	TM	15	0	1	0	1	0
1530	TM	16	0	1	0	1	0
1530	TM	17	0	1	0	1	0
1530	TM	18	0	1	0	1	0
1530	TM	19	0	1	0	1	0
1530	TM	20	0	1	0	1	0
1530	TM	21	0	1	0	1	0
1530	TM	22	0	1	0	1	0
1530	TM	23	0	1	0	1	0
1530	TM	24	0	1	0	1	0
1530	TM	25	0	1	0	1	0
1530	TM	26	0	1	0	1	0
1530	TM	27	0	1	0	1	0
1530	TM	28	0	1	0	1	0
1530	TM	29	0	1	0	1	0
1530	TM	30	0	1	0	1	0
1530	TM	31	0	1	0	1	0
1530	TM	32	0	1	0	1	0
1530	TM	33	0	1	0	1	0
1530	TM	34	0	1	0	1	0
1530	TM	35	0	1	0	1	0
1530	TM	36	0	1	0	1	0
1530	TM	37	0	1	0	1	0
1530	TM	38	0	1	0	1	0
1530	TM	39	0	1	0	1	0
1530	TM	40	0	1	0	1	0
1530	TM	41	0	1	0	1	0
1530	TM	42	0	1	0	1	0
1530	TM	43	0	1	0	1	0
1530	TM	44	0	1	0	1	0
1530	TM	45	0	1	0	1	0
1530	TM	46	0	1	0	1	0
1530	TM	47	0	1	0	1	0
1530	TM	48	0	1	0	1	0
1530	TM	49	0	1	0	1	0
1530	TM	50	0	1	0	1	0
1530	TM	51	0	1	0	1	0
1530	TM	52	0	1	0	1	0
1530	TM	53	0	1	0	1	0
1530	TM	54	0	1	0	1	0
1530	TM	55	0	1	0	1	0
1530	TM	56	0	1	0	1	0
1530	TM	57	0	1	0	1	0
1530	TM	58	0	1	0	1	0
1530	TM	59	0	1	0	1	0
1530	TM	60	0	1	0	1	0
1531	WM	1	0	1	0	1	0
1531	WM	2	0	1	0	1	0
1531	WM	3	0	1	0	1	0
1531	WM	4	0	1	0	1	0
1531	WM	5	0	1	0	1	0
1531	WM	6	1	1	0	1	0
1531	WM	7	1	0	0	1	1
1531	WM	8	1	0	0	1	1
1531	WM	9	1	0	0	1	1
1531	WM	10	1	0	0	1	1
1531	WM	11	1	0	0	1	1
1531	WM	12	1	1	0	1	1
1531	WM	13	1	1	0	1	0
1531	WM	14	0	1	0	1	0
1531	WM	15	0	1	0	1	0
1531	WM	16	0	1	0	1	0
1531	WM	17	0	1	0	1	0
1531	WM	18	0	1	0	1	0
1531	WM	19	0	1	0	1	0
1531	WM	20	0	1	0	1	0
1531	WM	21	0	1	0	1	0
1531	WM	22	0	1	0	1	0
1531	WM	23	0	1	0	1	0
1531	WM	24	0	1	0	1	0
1531	WM	25	0	1	0	1	0
1531	WM	26	0	1	0	1	0
1531	WM	27	0	1	0	1	0
1531	WM	28	0	1	0	1	0
1531	WM	29	0	1	0	1	0
1531	WM	30	0	1	0	1	0
1531	WM	31	0	1	0	1	0
1531	WM	32	0	1	0	1	0
1531	WM	33	0	1	0	1	0
1531	WM	34	0	1	0	1	0
1531	WM	35	0	1	0	1	0
1531	WM	36	0	1	0	1	0
1531	WM	37	0	1	0	1	0
1531	WM	38	0	1	0	1	0
1531	WM	39	0	1	0	1	0
1531	WM	40	0	1	0	1	0
1531	WM	41	0	1	0	1	0
1531	WM	42	0	1	0	1	0
1531	WM	43	0	1	0	1	0
1531	WM	44	0	1	0	1	0
1531	WM	45	0	1	0	1	0
1531	WM	46	0	1	0	1	0
1531	WM	47	0	1	0	1	0
1531	WM	48	0	1	0	1	0
1531	WM	49	0	1	0	1	0
1531	WM	50	0	1	0	1	0
1531	WM	51	0	1	0	1	0
1531	WM	52	0	1	0	1	0
1531	WM	53	0	1	0	1	0
1531	WM	54	0	1	0	1	0
1531	WM	55	0	1	0	1	0
1531	WM	56	0	1	0	1	0
1531	WM	57	0	1	0	1	0
1531	WM	58	0	1	0	1	0
1531	WM	59	0	1	0	1	0
1531	WM	60	0	1	0	1	0
1532	MR	1	0	1	0	1	0
1532	MR	2	0	1	0	1	0
1532	MR	3	0	1	0	1	0
1532	MR	4	0	1	0	1	0
1532	MR	5	1	0	0	1	0
1532	MR	6	1	0	0	1	1
1532	MR	7	1	0	0	1	1
1532	MR	8	1	0	0	1	1
1532	MR	9	0	0	0	1	1
1532	MR	10	0	1	0	1	1
1532	MR	11	0	1	0	1	1
1532	MR	12	1	0	0	1	1
1532	MR	13	1	0	0	1	1
1532	MR	14	1	0	0	1	1
1532	MR	15	1	0	0	1	1
1532	MR	16	1	0	0	1	0
1532	MR	17	1	1	0	1	0
1532	MR	18	1	1	0	1	0
1532	MR	19	1	1	0	1	0
1532	MR	20	1	1	0	1	0
1532	MR	21	0	1	0	1	0
1532	MR	22	0	1	0	1	0
1532	MR	23	0	1	0	1	0
1532	MR	24	0	1	0	1	0
1532	MR	25	0	1	0	1	0
1532	MR	26	0	1	0	1	0
1532	MR	27	0	1	0	1	0
1532	MR	28	0	1	0	1	0
1532	MR	29	0	1	0	1	0
1532	MR	30	0	1	0	1	0
1532	MR	31	0	1	0	1	0
1532	MR	32	0	1	0	1	0
1532	MR	33	0	1	0	1	0
1532	MR	34	0	1	0	1	0
1532	MR	35	0	1	0	1	0
1532	MR	36	0	1	0	1	0
1532	MR	37	0	1	0	1	0
1532	MR	38	0	1	0	1	0
1532	MR	39	0	1	0	1	0
1532	MR	40	0	1	0	1	0
1532	MR	41	0	1	0	1	0
1532	MR	42	0	1	0	1	0
1532	MR	43	0	1	0	1	0
1532	MR	44	0	1	0	1	0
1532	MR	45	0	1	0	1	0
1532	MR	46	0	1	0	1	0
1532	MR	47	0	1	0	1	0
1532	MR	48	0	1	0	1	0
1532	MR	49	0	1	0	1	0
1532	MR	50	0	1	0	1	0
1532	MR	51	0	1	0	1	0
1532	MR	52	0	1	0	1	0
1532	MR	53	0	1	0	1	0
1532	MR	54	0	1	1	0	0
1532	MR	55	0	1	1	0	0
1532	MR	56	0	1	0	0	0
1532	MR	57	0	1	0	0	0
1532	MR	58	0	1	0	0	0
1532	MR	59	0	1	0	1	0
1532	MR	60	0	1	0	1	0
1533	TM	1	0	1	0	1	0
1533	TM	2	0	1	0	1	0
1533	TM	3	0	1	0	1	0
1533	TM	4	0	1	0	1	0
1533	TM	5	0	1	0	1	0
1533	TM	6	1	0	0	1	0
1533	TM	7	1	0	0	1	0
1533	TM	8	1	0	0	1	0
1533	TM	9	1	0	0	1	0
1533	TM	10	1	0	0	1	1
1533	TM	11	1	1	0	1	1
1533	TM	12	1	1	0	1	0
1533	TM	13	0	1	0	1	0
1533	TM	14	0	1	0	1	0
1533	TM	15	1	0	0	1	0
1533	TM	16	1	0	0	1	0
1533	TM	17	1	0	0	1	0
1533	TM	18	1	0	0	1	0
1533	TM	19	1	0	0	1	0
1533	TM	20	0	1	0	1	0
1533	TM	21	0	1	0	1	0
1533	TM	22	0	1	0	1	0
1533	TM	23	0	1	0	1	0
1533	TM	24	0	1	0	1	0
1533	TM	25	0	1	0	1	0
1533	TM	26	0	1	0	1	0
1533	TM	27	0	1	0	1	0
1533	TM	28	0	1	0	1	0
1533	TM	29	0	1	0	1	0
1533	TM	30	0	1	0	1	0
1533	TM	31	0	1	0	1	0
1533	TM	32	0	1	0	1	0
1533	TM	33	0	1	0	1	0
1533	TM	34	0	1	0	1	0
1533	TM	35	0	1	0	1	0
1533	TM	36	0	1	0	1	0
1533	TM	37	0	1	0	1	0
1533	TM	38	0	1	0	1	0
1533	TM	39	0	1	0	1	0
1533	TM	40	0	1	0	1	0
1533	TM	41	0	1	0	1	0
1533	TM	42	0	1	0	1	0
1533	TM	43	0	1	0	1	0
1533	TM	44	0	1	1	0	1
1533	TM	45	0	1	1	0	1
1533	TM	46	0	1	0	0	0
1533	TM	47	0	1	0	0	0
1533	TM	48	0	1	0	0	0
1533	TM	49	0	1	0	1	0
1533	TM	50	0	1	0	1	0
1533	TM	51	0	1	0	1	0
1533	TM	52	0	1	0	1	1
1533	TM	53	0	1	0	1	1
1533	TM	54	0	1	0	1	0
1533	TM	55	0	1	0	1	0
1533	TM	56	0	1	0	1	0
1533	TM	57	0	1	0	1	0
1533	TM	58	0	1	0	1	0
1533	TM	59	0	1	0	1	0
1533	TM	60	0	1	0	1	0
1537	WM	1	0	1	0	1	0
1537	WM	2	0	1	0	1	0
1537	WM	3	0	1	0	1	0
1537	WM	4	0	1	0	1	0
1537	WM	5	0	1	0	1	0
1537	WM	6	1	1	0	1	0
1537	WM	7	1	0	0	1	0
1537	WM	8	1	0	0	1	0
1537	WM	9	1	0	0	1	1
1537	WM	10	1	0	0	1	1
1537	WM	11	1	0	0	1	1
1537	WM	12	0	1	0	1	1
1537	WM	13	0	1	0	1	1
1537	WM	14	0	1	0	1	0
1537	WM	15	0	1	0	1	0
1537	WM	16	1	1	0	1	0
1537	WM	17	1	1	0	1	0
1537	WM	18	0	1	0	1	0
1537	WM	19	0	1	0	1	0
1537	WM	20	0	1	0	1	0
1537	WM	21	0	1	0	1	0
1537	WM	22	0	1	0	1	0
1537	WM	23	0	1	0	1	0
1537	WM	24	0	1	0	1	0
1537	WM	25	0	1	0	1	0
1537	WM	26	0	1	0	1	0
1537	WM	27	0	1	0	1	0
1537	WM	28	0	1	0	1	0
1537	WM	29	0	1	0	1	0
1537	WM	30	0	1	0	1	0
1537	WM	31	0	1	0	1	0
1537	WM	32	0	1	0	1	0
1537	WM	33	0	1	0	1	0
1537	WM	34	0	1	0	1	0
1537	WM	35	0	1	0	1	0
1537	WM	36	0	1	0	1	0
1537	WM	37	0	1	0	1	0
1537	WM	38	0	1	0	1	0
1537	WM	39	0	1	0	1	0
1537	WM	40	0	1	0	1	0
1537	WM	41	0	1	0	1	0
1537	WM	42	0	1	0	1	0
1537	WM	43	0	1	0	1	0
1537	WM	44	0	1	0	1	0
1537	WM	45	0	1	0	1	0
1537	WM	46	0	1	0	1	0
1537	WM	47	0	1	0	1	0
1537	WM	48	0	1	0	1	0
1537	WM	49	0	1	0	1	0
1537	WM	50	0	1	0	1	0
1537	WM	51	0	1	0	1	0
1537	WM	52	0	1	0	1	0
1537	WM	53	0	1	0	1	0
1537	WM	54	0	1	0	1	0
1537	WM	55	0	1	0	1	0
1537	WM	56	0	1	0	1	0
1537	WM	57	0	1	0	1	0
1537	WM	58	0	1	0	1	0
1537	WM	59	0	1	0	1	0
1537	WM	60	0	1	0	1	0
1538	MR	1	0	1	0	1	0
1538	MR	2	0	1	0	1	0
1538	MR	3	0	1	0	1	0
1538	MR	4	0	1	0	1	0
1538	MR	5	1	0	0	1	1
1538	MR	6	1	0	0	1	1
1538	MR	7	1	0	0	1	1
1538	MR	8	1	0	0	1	1
1538	MR	9	1	0	0	1	1
1538	MR	10	1	1	0	1	1
1538	MR	11	0	1	0	1	0
1538	MR	12	0	1	0	1	0
1538	MR	13	1	1	0	1	1
1538	MR	14	1	1	0	1	1
1538	MR	15	0	1	0	1	1
1538	MR	16	0	1	0	1	0
1538	MR	17	0	1	0	1	0
1538	MR	18	0	1	0	1	0
1538	MR	19	0	1	0	1	0
1538	MR	20	0	1	0	1	0
1538	MR	21	0	1	0	1	0
1538	MR	22	0	1	0	1	0
1538	MR	23	0	1	0	1	0
1538	MR	24	0	1	0	1	0
1538	MR	25	0	1	0	1	0
1538	MR	26	0	1	0	1	0
1538	MR	27	0	1	0	1	0
1538	MR	28	0	1	0	1	0
1538	MR	29	0	1	0	1	0
1538	MR	30	0	1	0	1	0
1538	MR	31	0	1	0	1	0
1538	MR	32	0	1	0	1	0
1538	MR	33	0	1	0	1	0
1538	MR	34	0	1	0	1	0
1538	MR	35	0	1	0	1	0
1538	MR	36	0	1	0	1	0
1538	MR	37	0	1	0	1	0
1538	MR	38	0	1	0	1	0
1538	MR	39	0	1	0	1	0
1538	MR	40	0	1	0	1	0
1538	MR	41	0	1	0	1	0
1538	MR	42	0	1	0	1	0
1538	MR	43	0	1	0	1	0
1538	MR	44	0	1	0	1	0
1538	MR	45	0	1	0	1	0
1538	MR	46	0	1	0	1	0
1538	MR	47	0	1	0	1	0
1538	MR	48	0	1	0	1	0
1538	MR	49	0	1	0	1	0
1538	MR	50	0	1	0	1	0
1538	MR	51	0	1	0	1	0
1538	MR	52	0	1	0	1	0
1538	MR	53	0	1	0	1	0
1538	MR	54	0	1	0	1	0
1538	MR	55	0	1	0	1	0
1538	MR	56	0	1	0	1	0
1538	MR	57	0	1	0	1	0
1538	MR	58	0	1	0	1	0
1538	MR	59	0	1	0	1	0
1538	MR	60	0	1	0	1	0
1539	TM	1	0	1	0	1	0
1539	TM	2	0	1	0	1	0
1539	TM	3	0	1	0	1	0
1539	TM	4	0	1	0	1	0
1539	TM	5	0	1	0	1	0
1539	TM	6	0	1	0	1	0
1539	TM	7	0	1	0	1	0
1539	TM	8	1	1	0	1	0
1539	TM	9	1	0	0	1	0
1539	TM	10	1	0	0	1	0
1539	TM	11	1	0	0	1	0
1539	TM	12	1	0	0	1	0
1539	TM	13	1	0	0	1	0
1539	TM	14	1	1	0	1	0
1539	TM	15	1	1	0	1	0
1539	TM	16	0	1	0	1	0
1539	TM	17	0	1	0	1	0
1539	TM	18	0	1	0	1	0
1539	TM	19	0	1	0	1	0
1539	TM	20	0	1	0	1	0
1539	TM	21	0	1	0	1	0
1539	TM	22	0	1	0	1	0
1539	TM	23	0	1	0	1	0
1539	TM	24	0	1	0	1	0
1539	TM	25	0	1	0	1	0
1539	TM	26	0	1	0	1	0
1539	TM	27	0	1	0	1	0
1539	TM	28	0	1	0	1	0
1539	TM	29	0	1	0	1	0
1539	TM	30	0	1	0	1	0
1539	TM	31	0	1	0	1	0
1539	TM	32	0	1	0	1	0
1539	TM	33	0	1	0	1	0
1539	TM	34	0	1	0	1	0
1539	TM	35	0	1	0	1	0
1539	TM	36	0	1	0	1	0
1539	TM	37	0	1	0	1	0
1539	TM	38	0	1	0	1	0
1539	TM	39	0	1	0	1	0
1539	TM	40	0	1	0	1	0
1539	TM	41	0	1	0	1	0
1539	TM	42	0	1	1	0	1
1539	TM	43	0	1	1	0	1
1539	TM	44	0	1	0	0	1
1539	TM	45	0	1	0	0	1
1539	TM	46	0	1	0	0	0
1539	TM	47	0	1	0	1	0
1539	TM	48	0	1	0	1	0
1539	TM	49	0	1	0	1	0
1539	TM	50	0	1	0	1	0
1539	TM	51	0	1	0	1	0
1539	TM	52	0	1	0	1	0
1539	TM	53	0	1	0	1	0
1539	TM	54	0	1	0	1	0
1539	TM	55	0	1	0	1	0
1539	TM	56	0	1	0	1	0
1539	TM	57	0	1	0	1	0
1539	TM	58	0	1	0	1	0
1539	TM	59	0	1	0	1	0
1539	TM	60	0	1	0	1	0
1540	WM	1	0	1	0	1	0
1540	WM	2	0	1	0	1	0
1540	WM	3	0	1	0	1	0
1540	WM	4	0	1	0	1	0
1540	WM	5	0	1	0	1	0
1540	WM	6	0	1	0	1	0
1540	WM	7	0	1	0	1	0
1540	WM	8	1	1	0	1	0
1540	WM	9	1	0	0	1	1
1540	WM	10	1	0	0	1	1
1540	WM	11	1	0	0	1	1
1540	WM	12	1	0	0	1	1
1540	WM	13	1	0	0	1	1
1540	WM	14	0	1	0	1	1
1540	WM	15	0	1	0	1	1
1540	WM	16	1	0	0	1	1
1540	WM	17	1	0	0	1	1
1540	WM	18	1	0	0	1	0
1540	WM	19	1	0	0	1	0
1540	WM	20	1	0	0	1	0
1540	WM	21	1	1	0	1	0
1540	WM	22	1	1	0	1	0
1540	WM	23	0	1	0	1	0
1540	WM	24	0	1	0	1	0
1540	WM	25	0	1	0	1	0
1540	WM	26	0	1	0	1	0
1540	WM	27	0	1	0	1	0
1540	WM	28	0	1	0	1	0
1540	WM	29	0	1	0	1	0
1540	WM	30	0	1	0	1	0
1540	WM	31	0	1	0	1	0
1540	WM	32	0	1	0	1	0
1540	WM	33	0	1	0	1	0
1540	WM	34	0	1	0	1	0
1540	WM	35	0	1	0	1	0
1540	WM	36	0	1	0	1	0
1540	WM	37	0	1	0	1	0
1540	WM	38	0	1	0	1	0
1540	WM	39	0	1	0	1	0
1540	WM	40	0	1	0	1	0
1540	WM	41	0	1	0	1	0
1540	WM	42	0	1	0	1	0
1540	WM	43	0	1	0	1	0
1540	WM	44	0	1	0	1	0
1540	WM	45	0	1	0	1	0
1540	WM	46	0	1	0	1	0
1540	WM	47	0	1	0	1	0
1540	WM	48	0	1	0	1	0
1540	WM	49	0	1	0	1	0
1540	WM	50	0	1	0	1	0
1540	WM	51	0	1	0	1	0
1540	WM	52	0	1	0	1	0
1540	WM	53	0	1	0	1	0
1540	WM	54	0	1	0	1	0
1540	WM	55	0	1	0	1	0
1540	WM	56	0	1	0	1	0
1540	WM	57	0	1	0	1	0
1540	WM	58	0	1	0	1	0
1540	WM	59	0	1	0	1	0
1540	WM	60	0	1	0	1	0
1541	MR	1	0	1	0	1	0
1541	MR	2	0	1	0	1	0
1541	MR	3	0	1	0	1	0
1541	MR	4	1	0	0	1	1
1541	MR	5	1	0	0	1	1
1541	MR	6	1	0	0	1	1
1541	MR	7	1	0	0	1	1
1541	MR	8	1	0	0	1	1
1541	MR	9	0	1	0	1	1
1541	MR	10	0	1	0	1	1
1541	MR	11	0	1	0	1	1
1541	MR	12	0	1	0	1	1
1541	MR	13	1	0	0	1	1
1541	MR	14	1	0	0	1	1
1541	MR	15	1	0	0	1	0
1541	MR	16	1	0	0	1	0
1541	MR	17	1	0	0	1	0
1541	MR	18	1	1	0	1	0
1541	MR	19	1	1	0	1	0
1541	MR	20	0	1	0	1	0
1541	MR	21	0	1	0	1	0
1541	MR	22	0	1	0	1	0
1541	MR	23	0	1	0	1	0
1541	MR	24	0	1	0	1	0
1541	MR	25	0	1	0	1	0
1541	MR	26	0	1	0	1	0
1541	MR	27	0	1	0	1	0
1541	MR	28	0	1	0	1	0
1541	MR	29	0	1	0	1	0
1541	MR	30	0	1	0	1	0
1541	MR	31	0	1	0	1	0
1541	MR	32	0	1	0	1	0
1541	MR	33	0	1	0	1	0
1541	MR	34	0	1	0	1	0
1541	MR	35	0	1	0	1	0
1541	MR	36	0	1	0	1	0
1541	MR	37	0	1	0	1	0
1541	MR	38	0	1	0	1	0
1541	MR	39	0	1	0	1	0
1541	MR	40	0	1	0	1	0
1541	MR	41	0	1	0	1	0
1541	MR	42	0	1	0	1	0
1541	MR	43	0	1	0	1	0
1541	MR	44	0	1	0	1	0
1541	MR	45	0	1	0	1	0
1541	MR	46	0	1	0	1	0
1541	MR	47	0	1	0	1	0
1541	MR	48	0	1	0	1	0
1541	MR	49	0	1	1	0	0
1541	MR	50	0	1	1	0	0
1541	MR	51	0	1	1	0	0
1541	MR	52	0	1	0	0	0
1541	MR	53	0	1	0	0	0
1541	MR	54	0	1	0	1	0
1541	MR	55	0	1	0	1	0
1541	MR	56	0	1	0	1	0
1541	MR	57	0	1	0	1	0
1541	MR	58	0	1	0	1	0
1541	MR	59	0	1	0	1	0
1541	MR	60	0	1	0	1	0
1544	TM	1	0	1	0	1	0
1544	TM	2	0	1	0	1	0
1544	TM	3	0	1	0	1	0
1544	TM	4	0	1	0	1	0
1544	TM	5	0	1	0	1	0
1544	TM	6	0	1	0	1	0
1544	TM	7	0	1	0	1	0
1544	TM	8	0	1	0	1	0
1544	TM	9	0	1	0	1	0
1544	TM	10	0	1	0	1	0
1544	TM	11	1	0	0	1	0
1544	TM	12	1	0	0	1	0
1544	TM	13	1	0	0	1	0
1544	TM	14	0	0	0	1	0
1544	TM	15	0	0	0	1	0
1544	TM	16	0	1	0	1	0
1544	TM	17	0	1	0	1	0
1544	TM	18	0	1	0	1	0
1544	TM	19	0	1	0	1	0
1544	TM	20	0	1	0	1	0
1544	TM	21	0	1	0	1	0
1544	TM	22	0	1	0	1	0
1544	TM	23	0	1	0	1	0
1544	TM	24	0	1	0	1	0
1544	TM	25	0	1	0	1	0
1544	TM	26	0	1	0	1	0
1544	TM	27	0	1	0	1	0
1544	TM	28	0	1	0	1	0
1544	TM	29	0	1	0	1	0
1544	TM	30	0	1	0	1	0
1544	TM	31	0	1	0	1	0
1544	TM	32	0	1	0	1	0
1544	TM	33	0	1	0	1	0
1544	TM	34	0	1	0	1	0
1544	TM	35	0	1	0	1	0
1544	TM	36	0	1	0	1	0
1544	TM	37	0	1	0	1	0
1544	TM	38	0	1	0	1	0
1544	TM	39	0	1	0	1	0
1544	TM	40	0	1	0	1	0
1544	TM	41	0	1	0	1	0
1544	TM	42	0	1	0	1	0
1544	TM	43	0	1	0	1	0
1544	TM	44	0	1	0	1	0
1544	TM	45	0	1	0	1	0
1544	TM	46	0	1	0	1	0
1544	TM	47	0	1	0	1	0
1544	TM	48	0	1	0	1	0
1544	TM	49	0	1	0	1	0
1544	TM	50	0	1	0	1	0
1544	TM	51	0	1	0	1	0
1544	TM	52	0	1	1	0	1
1544	TM	53	0	1	1	0	1
1544	TM	54	0	1	0	0	0
1544	TM	55	0	1	0	0	0
1544	TM	56	0	1	0	0	0
1544	TM	57	0	1	0	1	0
1544	TM	58	0	1	0	1	0
1544	TM	59	0	1	0	1	0
1544	TM	60	0	1	0	1	0
1545	WM	1	0	1	0	1	0
1545	WM	2	0	1	0	1	0
1545	WM	3	0	1	0	1	0
1545	WM	4	0	1	0	1	0
1545	WM	5	1	1	0	1	0
1545	WM	6	1	0	0	1	0
1545	WM	7	1	0	0	1	0
1545	WM	8	1	0	0	1	0
1545	WM	9	1	0	0	1	1
1545	WM	10	1	0	0	1	1
1545	WM	11	1	1	0	1	1
1545	WM	12	0	1	0	1	1
1545	WM	13	0	1	0	1	1
1545	WM	14	1	0	0	1	1
1545	WM	15	1	0	0	1	1
1545	WM	16	1	0	0	1	0
1545	WM	17	1	0	0	1	0
1545	WM	18	0	0	0	1	0
1545	WM	19	0	1	0	1	0
1545	WM	20	0	1	0	1	0
1545	WM	21	0	1	0	1	0
1545	WM	22	0	1	0	1	0
1545	WM	23	0	1	0	1	0
1545	WM	24	0	1	0	1	0
1545	WM	25	0	1	0	1	0
1545	WM	26	0	1	0	1	0
1545	WM	27	0	1	0	1	0
1545	WM	28	0	1	0	1	0
1545	WM	29	0	1	0	1	0
1545	WM	30	0	1	0	1	0
1545	WM	31	0	1	0	1	0
1545	WM	32	0	1	0	1	0
1545	WM	33	0	1	0	1	0
1545	WM	34	0	1	0	1	0
1545	WM	35	0	1	0	1	0
1545	WM	36	0	1	0	1	0
1545	WM	37	0	1	0	1	0
1545	WM	38	0	1	0	1	0
1545	WM	39	0	1	0	1	0
1545	WM	40	0	1	0	1	0
1545	WM	41	0	1	0	1	0
1545	WM	42	0	1	0	1	0
1545	WM	43	0	1	0	1	0
1545	WM	44	0	1	0	1	0
1545	WM	45	0	1	0	1	0
1545	WM	46	0	1	0	1	0
1545	WM	47	0	1	0	1	0
1545	WM	48	0	1	0	1	0
1545	WM	49	0	1	0	1	0
1545	WM	50	0	1	0	1	0
1545	WM	51	0	1	0	1	0
1545	WM	52	0	1	0	1	0
1545	WM	53	0	1	0	1	0
1545	WM	54	0	1	0	1	0
1545	WM	55	0	1	0	1	0
1545	WM	56	0	1	0	1	0
1545	WM	57	0	1	0	1	0
1545	WM	58	0	1	0	1	0
1545	WM	59	0	1	0	1	0
1545	WM	60	0	1	0	1	0
1546	MR	1	0	1	0	1	0
1546	MR	2	0	1	0	1	0
1546	MR	3	0	1	0	1	0
1546	MR	4	0	1	0	1	0
1546	MR	5	0	1	0	1	0
1546	MR	6	0	1	0	1	0
1546	MR	7	1	0	0	1	0
1546	MR	8	1	0	0	1	0
1546	MR	9	1	0	0	1	0
1546	MR	10	1	0	0	1	0
1546	MR	11	1	0	0	1	0
1546	MR	12	0	1	0	1	0
1546	MR	13	0	1	0	1	0
1546	MR	14	0	1	0	1	0
1546	MR	15	0	1	0	1	0
1546	MR	16	0	1	0	1	0
1546	MR	17	0	1	0	1	0
1546	MR	18	0	1	0	1	0
1546	MR	19	0	1	0	1	0
1546	MR	20	0	1	0	1	0
1546	MR	21	0	1	0	1	0
1546	MR	22	0	1	0	1	0
1546	MR	23	0	1	0	1	0
1546	MR	24	0	1	0	1	0
1546	MR	25	0	1	0	1	0
1546	MR	26	0	1	0	1	0
1546	MR	27	0	1	0	1	0
1546	MR	28	0	1	0	1	0
1546	MR	29	0	1	0	1	0
1546	MR	30	0	1	0	1	0
1546	MR	31	0	1	0	1	0
1546	MR	32	0	1	0	1	0
1546	MR	33	0	1	0	1	0
1546	MR	34	0	1	0	1	0
1546	MR	35	0	1	0	1	0
1546	MR	36	0	1	0	1	0
1546	MR	37	0	1	0	1	0
1546	MR	38	0	1	0	1	0
1546	MR	39	0	1	0	1	0
1546	MR	40	0	1	0	1	0
1546	MR	41	0	1	0	1	0
1546	MR	42	0	1	0	1	0
1546	MR	43	0	1	0	1	0
1546	MR	44	0	1	0	1	0
1546	MR	45	0	1	0	1	0
1546	MR	46	0	1	0	1	0
1546	MR	47	0	1	0	1	0
1546	MR	48	0	1	0	1	0
1546	MR	49	0	1	0	1	0
1546	MR	50	0	1	0	1	0
1546	MR	51	0	1	0	1	0
1546	MR	52	0	1	0	1	0
1546	MR	53	0	1	0	1	0
1546	MR	54	0	1	0	1	0
1546	MR	55	0	1	0	1	0
1546	MR	56	0	1	0	1	0
1546	MR	57	0	1	0	1	0
1546	MR	58	0	1	0	1	0
1546	MR	59	0	1	0	1	0
1546	MR	60	0	1	0	1	0
1547	TM	1	0	1	0	1	0
1547	TM	2	0	1	0	1	0
1547	TM	3	0	1	0	1	0
1547	TM	4	0	1	0	1	0
1547	TM	5	0	1	0	1	0
1547	TM	6	0	1	0	1	0
1547	TM	7	0	1	0	1	0
1547	TM	8	0	1	0	1	0
1547	TM	9	1	0	0	1	0
1547	TM	10	1	0	0	1	0
1547	TM	11	1	0	0	1	0
1547	TM	12	1	0	0	1	0
1547	TM	13	1	0	0	1	1
1547	TM	14	1	1	0	1	1
1547	TM	15	0	1	0	1	1
1547	TM	16	0	1	0	1	1
1547	TM	17	1	0	0	1	1
1547	TM	18	1	0	0	1	1
1547	TM	19	1	0	0	1	1
1547	TM	20	1	0	0	1	1
1547	TM	21	1	0	0	1	0
1547	TM	22	1	1	0	1	0
1547	TM	23	1	1	0	1	0
1547	TM	24	1	1	0	1	0
1547	TM	25	0	1	0	1	0
1547	TM	26	0	1	0	1	0
1547	TM	27	0	1	0	1	0
1547	TM	28	0	1	0	1	0
1547	TM	29	0	1	0	1	0
1547	TM	30	0	1	0	1	0
1547	TM	31	0	1	0	1	0
1547	TM	32	0	1	0	1	0
1547	TM	33	0	1	0	1	0
1547	TM	34	0	1	0	1	0
1547	TM	35	0	1	0	1	0
1547	TM	36	0	1	0	1	0
1547	TM	37	0	1	0	1	0
1547	TM	38	0	1	0	1	0
1547	TM	39	0	1	0	1	0
1547	TM	40	0	1	0	1	0
1547	TM	41	0	1	0	1	0
1547	TM	42	0	1	0	1	0
1547	TM	43	0	1	0	1	0
1547	TM	44	0	1	0	1	0
1547	TM	45	0	1	0	1	0
1547	TM	46	0	1	0	1	0
1547	TM	47	0	1	0	1	0
1547	TM	48	0	1	0	1	0
1547	TM	49	0	1	0	1	0
1547	TM	50	0	1	0	1	0
1547	TM	51	0	1	0	1	0
1547	TM	52	0	1	0	1	0
1547	TM	53	0	1	0	1	0
1547	TM	54	0	1	0	1	0
1547	TM	55	0	1	0	1	0
1547	TM	56	0	1	0	1	0
1547	TM	57	0	1	0	1	0
1547	TM	58	0	1	0	1	0
1547	TM	59	0	1	0	1	0
1547	TM	60	0	1	0	1	0
1548	WM	1	0	1	0	1	0
1548	WM	2	0	1	0	1	0
1548	WM	3	0	1	0	1	0
1548	WM	4	0	1	0	1	0
1548	WM	5	0	1	0	1	0
1548	WM	6	0	1	0	1	0
1548	WM	7	0	1	0	1	0
1548	WM	8	0	1	0	1	0
1548	WM	9	0	1	0	1	0
1548	WM	10	0	1	0	1	0
1548	WM	11	0	1	0	1	0
1548	WM	12	1	1	0	1	0
1548	WM	13	1	0	0	1	1
1548	WM	14	1	0	0	1	1
1548	WM	15	1	0	0	1	1
1548	WM	16	1	0	0	1	1
1548	WM	17	1	0	0	1	1
1548	WM	18	1	1	0	1	1
1548	WM	19	1	1	0	1	1
1548	WM	20	1	1	0	1	1
1548	WM	21	0	1	0	1	1
1548	WM	22	0	1	0	1	1
1548	WM	23	0	1	0	1	0
1548	WM	24	0	1	0	1	0
1548	WM	25	0	1	0	1	0
1548	WM	26	0	1	0	1	0
1548	WM	27	0	1	0	1	0
1548	WM	28	0	1	0	1	0
1548	WM	29	0	1	0	1	0
1548	WM	30	0	1	0	1	0
1548	WM	31	0	1	0	1	0
1548	WM	32	0	1	0	1	0
1548	WM	33	0	1	0	1	0
1548	WM	34	0	1	0	1	0
1548	WM	35	0	1	0	1	0
1548	WM	36	0	1	0	1	0
1548	WM	37	0	1	0	1	0
1548	WM	38	0	1	0	1	0
1548	WM	39	0	1	0	1	0
1548	WM	40	0	1	0	1	0
1548	WM	41	0	1	0	1	0
1548	WM	42	0	1	0	1	0
1548	WM	43	0	1	0	1	0
1548	WM	44	0	1	0	1	0
1548	WM	45	0	1	0	1	0
1548	WM	46	0	1	0	1	0
1548	WM	47	0	1	1	0	0
1548	WM	48	0	1	1	0	0
1548	WM	49	0	1	1	0	0
1548	WM	50	0	1	0	0	0
1548	WM	51	0	1	0	0	0
1548	WM	52	0	1	0	1	0
1548	WM	53	0	1	0	1	0
1548	WM	54	0	1	0	1	0
1548	WM	55	0	1	0	1	0
1548	WM	56	0	1	0	1	0
1548	WM	57	0	1	0	1	0
1548	WM	58	0	1	0	1	0
1548	WM	59	0	1	0	1	0
1548	WM	60	0	1	0	1	0
1550	MR	1	0	1	0	1	0
1550	MR	2	0	1	0	1	0
1550	MR	3	0	1	0	1	0
1550	MR	4	0	1	0	1	0
1550	MR	5	0	1	0	1	0
1550	MR	6	0	1	0	1	0
1550	MR	7	0	1	0	1	0
1550	MR	8	1	0	0	1	0
1550	MR	9	1	0	0	1	0
1550	MR	10	1	0	0	1	0
1550	MR	11	1	0	0	1	0
1550	MR	12	1	0	0	1	0
1550	MR	13	1	1	0	1	0
1550	MR	14	0	1	0	1	0
1550	MR	15	0	1	0	1	0
1550	MR	16	0	1	0	1	0
1550	MR	17	0	1	0	1	0
1550	MR	18	0	1	0	1	0
1550	MR	19	0	1	0	1	0
[truncated: 1,061 more rows]

## Sheet: Health status2
Calf No.	Treat	Diarrhea frequency	Diarrhea duration	Diarrhea medication	Penumonia frequency	Penumonia duration	Penumonia medication	General appearance duration
1505	WM	2	12	10	2	9	10	13
1509	WM	1	7	5	0	0	0	4
1513	WM	1	5	5	0	0	0	5
1519	WM	1	8	5	0	0	0	6
1522	WM	1	5	5	0	0	0	2
1527	WM	2	9	5	0	0	0	5
1531	WM	1	8	5	0	0	0	6
1537	WM	2	8	5	0	0	0	5
1540	WM	2	13	10	0	0	0	9
1545	WM	2	11	10	0	0	0	7
1548	WM	1	9	5	1	3	5	10
1554	WM	2	8	5	0	0	0	4
1557	WM	1	4	5	1	4	5	9
1564	WM	1	6	5	0	0	0	6
1567	WM	2	9	5	0	0	0	7
1574	WM	1	6	5	1	6	5	8
1578	WM	1	4	5	0	0	0	2
1504	TM	2	10	10	0	0	0	6
1508	TM	0	0	0	0	0	0	0
1511	TM	2	8	5	0	0	0	3
1518	TM	1	7	5	0	0	0	5
1521	TM	1	7	5	0	0	0	5
1524	TM	1	4	5	0	0	0	2
1530	TM	0	0	0	0	0	0	0
1533	TM	2	12	10	1	2	5	6
1539	TM	1	8	5	1	2	5	4
1544	TM	1	3	5	1	2	5	2
1547	TM	2	14	10	0	0	0	8
1552	TM	2	13	10	0	0	0	9
1556	TM	1	4	5	0	0	0	0
1563	TM	2	11	10	0	0	0	12
1566	TM	2	8	5	0	0	0	6
1573	TM	1	8	5	1	2	5	6
1577	TM	1	5	5	0	0	0	3
1503	MR	2	7	5	0	0	0	3
1506	MR	2	10	5	0	0	0	5
1510	MR	1	4	5	0	0	0	0
1516	MR	2	7	5	0	0	0	3
1520	MR	0	0	0	0	0	0	0
1523	MR	1	7	5	0	0	0	3
1529	MR	1	4	5	0	0	0	4
1532	MR	2	13	10	1	2	5	10
1538	MR	2	8	5	0	0	0	9
1541	MR	2	12	10	1	3	5	11
1546	MR	1	5	5	0	0	0	0
1550	MR	1	6	5	0	0	0	0
1555	MR	1	6	5	0	0	0	6
1560	MR	2	8	5	1	2	5	6
1565	MR	1	6	5	0	0	0	6
1571	MR	2	11	10	1	2	5	9
1576	MR	2	8	5	0	0	0	5

## Sheet: Blood total protein
Calf No.	Treat	Period	Initial total protein	Total protein
1513	WM	10	7.1	5.8
1513	WM	20	7.1	5.4
1513	WM	30	7.1	6
1513	WM	40	7.1	5.7
1513	WM	50	7.1	6
1513	WM	60	7.1	6
1513	WM	70	7.1	5.9
1513	WM	80	7.1	5.7
1513	WM	90	7.1	5.9
1513	WM	100	7.1	5.8
1519	WM	10	7	5.9
1519	WM	20	7	5.7
1519	WM	30	7	6
1519	WM	40	7	6.1
1519	WM	50	7	6.2
1519	WM	60	7	5.8
1519	WM	70	7	5.9
1519	WM	80	7	6.2
1519	WM	90	7	6
1519	WM	100	7	6.1
1522	WM	10	6.8	5.7
1522	WM	20	6.8	5.9
1522	WM	30	6.8	6.1
1522	WM	40	6.8	6
1522	WM	50	6.8	5.9
1522	WM	60	6.8	6.8
1522	WM	70	6.8	6
1522	WM	80	6.8	6.2
1522	WM	90	6.8	6.2
1522	WM	100	6.8	6.6
1531	WM	10	6.4	5.2
1531	WM	20	6.4	5.4
1531	WM	30	6.4	5.9
1531	WM	40	6.4	5.8
1531	WM	50	6.4	5.5
1531	WM	60	6.4	5.8
1531	WM	70	6.4	6.1
1531	WM	80	6.4	5.8
1531	WM	90	6.4	5.9
1531	WM	100	6.4	6.1
1578	WM	10	6	5
1578	WM	20	6	5.3
1578	WM	30	6	5.3
1578	WM	40	6	6
1578	WM	50	6	5.9
1578	WM	60	6	6.1
1578	WM	70	6	6.2
1578	WM	80	6	5.9
1578	WM	90	6	6.2
1578	WM	100	6	6
1505	WM	10	6.9	4.8
1505	WM	20	6.9	5.4
1505	WM	30	6.9	5.3
1505	WM	40	6.9	5.1
1505	WM	50	6.9	5.4
1505	WM	60	6.9	5.9
1505	WM	70	6.9	5.1
1505	WM	80	6.9	4.9
1505	WM	90	6.9	6
1505	WM	100	6.9	6
1540	WM	10	7	6
1540	WM	20	7	5.8
1540	WM	30	7	5.7
1540	WM	40	7	5.6
1540	WM	50	7	5
1540	WM	60	7	5.4
1540	WM	70	7	5.9
1540	WM	80	7	5.6
1540	WM	90	7	6.1
1540	WM	100	7	6.1
1548	WM	10	6.8	5.4
1548	WM	20	6.8	5.5
1548	WM	30	6.8	5.7
1548	WM	40	6.8	5.7
1548	WM	50	6.8	5.7
1548	WM	60	6.8	5.6
1548	WM	70	6.8	6
1548	WM	80	6.8	6
1548	WM	90	6.8	6.2
1548	WM	100	6.8	6.1
1557	WM	10	6.3	5
1557	WM	20	6.3	5.1
1557	WM	30	6.3	5.2
1557	WM	40	6.3	5.2
1557	WM	50	6.3	5
1557	WM	60	6.3	6
1557	WM	70	6.3	5.9
1557	WM	80	6.3	5.9
1557	WM	90	6.3	5.9
1557	WM	100	6.3	6.2
1508	TM	10	6.8	5.9
1508	TM	20	6.8	6.1
1508	TM	30	6.8	6.1
1508	TM	40	6.8	5.9
1508	TM	50	6.8	6.5
1508	TM	60	6.8	6.4
1508	TM	70	6.8	5.8
1508	TM	80	6.8	5.9
1508	TM	90	6.8	6.8
1508	TM	100	6.8	6.4
1521	TM	10	6.4	5.3
1521	TM	20	6.4	5.3
1521	TM	30	6.4	6
1521	TM	40	6.4	5.7
1521	TM	50	6.4	5.8
1521	TM	60	6.4	6.1
1521	TM	70	6.4	5.9
1521	TM	80	6.4	6.1
1521	TM	90	6.4	5.9
1521	TM	100	6.4	6.2
1556	TM	10	6	5.6
1556	TM	20	6	5
1556	TM	30	6	5.1
1556	TM	40	6	5.1
1556	TM	50	6	5.4
1556	TM	60	6	6
1556	TM	70	6	6.2
1556	TM	80	6	6
1556	TM	90	6	6.2
1556	TM	100	6	6.4
1573	TM	10	8	6.3
1573	TM	20	8	6.6
1573	TM	30	8	6.1
1573	TM	40	8	6
1573	TM	50	8	6
1573	TM	60	8	7
1573	TM	70	8	6.6
1573	TM	80	8	6.4
1573	TM	90	8	6.5
1573	TM	100	8	6.6
1511	TM	10	6.8	6.1
1511	TM	20	6.8	5.7
1511	TM	30	6.8	5.8
1511	TM	40	6.8	5
1511	TM	50	6.8	5.4
1511	TM	60	6.8	5.5
1511	TM	70	6.8	5.4
1511	TM	80	6.8	6
1511	TM	90	6.8	6.2
1511	TM	100	6.8	5.3
1539	TM	10	6.2	6.3
1539	TM	20	6.2	6
1539	TM	30	6.2	5.4
1539	TM	40	6.2	5.9
1539	TM	50	6.2	5.9
1539	TM	60	6.2	6
1539	TM	70	6.2	5.9
1539	TM	80	6.2	6
1539	TM	90	6.2	6.4
1539	TM	100	6.2	6.2
1547	TM	10	6.4	5.9
1547	TM	20	6.4	5.5
1547	TM	30	6.4	5.3
1547	TM	40	6.4	5.7
1547	TM	50	6.4	5.8
1547	TM	60	6.4	5.5
1547	TM	70	6.4	6
1547	TM	80	6.4	6
1547	TM	90	6.4	6.2
1547	TM	100	6.4	6.2
1566	TM	10	6.2	5.5
1566	TM	20	6.2	5.4
1566	TM	30	6.2	5
1566	TM	40	6.2	5.6
1566	TM	50	6.2	5.7
1566	TM	60	6.2	5.9
1566	TM	70	6.2	6.1
1566	TM	80	6.2	5.7
1566	TM	90	6.2	6.1
1566	TM	100	6.2	5.6
1577	TM	10	6	5.9
1577	TM	20	6	5.9
1577	TM	30	6	6
1577	TM	40	6	5.9
1577	TM	50	6	5.5
1577	TM	60	6	6.6
1577	TM	70	6	6.2
1577	TM	80	6	6.8
1577	TM	90	6	6.5
1577	TM	100	6	6.5
1510	MR	10	6.2	4.8
1510	MR	20	6.2	5
1510	MR	30	6.2	5.6
1510	MR	40	6.2	5.4
1510	MR	50	6.2	5.8
1510	MR	60	6.2	5.7
1510	MR	70	6.2	5.1
1510	MR	80	6.2	6
1510	MR	90	6.2	6.2
1510	MR	100	6.2	6.2
1520	MR	10	6.7	5.2
1520	MR	20	6.7	5
1520	MR	30	6.7	5.9
1520	MR	40	6.7	5
1520	MR	50	6.7	5.8
1520	MR	60	6.7	5.4
1520	MR	70	6.7	6
1520	MR	80	6.7	6.2
1520	MR	90	6.7	6.2
1520	MR	100	6.7	6.2
1546	MR	10	6.5	5.3
1546	MR	20	6.5	5.3
1546	MR	30	6.5	5.5
1546	MR	40	6.5	5.6
1546	MR	50	6.5	5.8
1546	MR	60	6.5	6.5
1546	MR	70	6.5	7
1546	MR	80	6.5	6.8
1546	MR	90	6.5	7.1
1546	MR	100	6.5	7.4
1555	MR	10	6	5
1555	MR	20	6	5
1555	MR	30	6	5
1555	MR	40	6	5.3
1555	MR	50	6	5.7
1555	MR	60	6	6.3
1555	MR	70	6	6.2
1555	MR	80	6	6
1555	MR	90	6	6.3
1555	MR	100	6	6.2
1565	MR	10	6.1	5.6
1565	MR	20	6.1	5.9
1565	MR	30	6.1	5
1565	MR	40	6.1	5
1565	MR	50	6.1	5.8
1565	MR	60	6.1	6.1
1565	MR	70	6.1	6
1565	MR	80	6.1	5.6
1565	MR	90	6.1	6.2
1565	MR	100	6.1	6.1
1503	MR	10	7	5.3
1503	MR	20	7	5.9
1503	MR	30	7	5.7
1503	MR	40	7	5.2
1503	MR	50	7	5.3
1503	MR	60	7	5.3
1503	MR	70	7	5.4
1503	MR	80	7	5.7
1503	MR	90	7	6.2
1503	MR	100	7	6.2
1529	MR	10	7.2	5.7
1529	MR	20	7.2	6
1529	MR	30	7.2	5.8
1529	MR	40	7.2	5.4
1529	MR	50	7.2	6
1529	MR	60	7.2	5.9
1529	MR	70	7.2	5.9
1529	MR	80	7.2	6.2
1529	MR	90	7.2	6.1
1529	MR	100	7.2	6.2
1538	MR	10	6.3	4.8
1538	MR	20	6.3	5.2
1538	MR	30	6.3	5
1538	MR	40	6.3	5
1538	MR	50	6.3	5.9
1538	MR	60	6.3	5.4
1538	MR	70	6.3	5.5
1538	MR	80	6.3	5.8
1538	MR	90	6.3	6.2
1538	MR	100	6.3	6.1
1576	MR	10	5.8	4.6
1576	MR	20	5.8	5.3
1576	MR	30	5.8	5.2
1576	MR	40	5.8	5.9
1576	MR	50	5.8	5.9
1576	MR	60	5.8	6.2
1576	MR	70	5.8	6.4
1576	MR	80	5.8	6.2
1576	MR	90	5.8	6.1
1576	MR	100	5.8	6.3
